# Supplementary material for: 3,5-Dimethyl-1H-pyrazole–2-hy­droxy-5-(phenyl­diazen­yl)benzoic acid (1/1)
Source: Acta Crystallogr Sect E Struct Rep Online. 2011 Aug 31;67(Pt 9):o2528. doi: 10.1107/S1600536811034970 (PMC3200910; doi:10.1107/S1600536811034970)
Supplement: Supplementary file 1 [file e-67-o2528-sup1.cif]

##############################################################################
#                                                                            #
# This CIF contains the data in a paper accepted for publication in          #
# Acta Crystallographica Section E. It conforms to the requirements of       #
# Notes for Authors for Acta Crystallographica Section E, and has been       #
# peer reviewed under the auspices of the IUCr Commission on Journals.       #
#                                                                            #
# Full details of the Crystallographic Information File format               #
# are given in the paper "The Crystallographic Information File (CIF):       #
# a New Standard Archive File for Crystallography" by S. R. Hall, F. H.      #
# Allen and I. D. Brown [Acta Cryst. (1991), A47, 655-685].                  #
#                                                                            #
# The current version of the core CIF dictionary is obtainable from          #
# ftp://ftp.iucr.org/pub/cif_core.dic.                                       #
#                                                                            #
# Software is freely available for graphical display of the structure(s)     #
# in this CIF. For information consult the CIF software page                 #
# http://www.iucr.org/resources/cif/software.                                #
#                                                                            #
# This file may be used for bona fide research purposes within the           #
# scientific community so long as proper attribution is given to the journal # 
# article from which it was obtained.                                        #
#                                                                            #
##############################################################################
data_global
_audit_creation_method     'form.cif (version 2.0)'
_journal_data_validation_number     ?
_journal_date_recd_electronic     2011-08-12
_journal_date_accepted     2011-08-25
_journal_name_full     'Acta Crystallographica, Section E'
_journal_year     2011
_journal_volume     67
_journal_issue      9
_journal_page_first     o2528
_journal_page_last     o2528
_journal_paper_category     QO
_journal_coeditor_code     LH5315
_publ_contact_author_name     'Shouwen Jin'
_publ_contact_author_address
;
Faculty of science
ZheJiang A & F
University Lin'An 311300
People's Republic of China
;
_publ_contact_author_email     'JINSW@yahoo.cn'
_publ_contact_author_fax     '0086-571-63740010'
_publ_contact_author_phone     '0086-571-63740010'
_publ_section_title
;
3,5-Dimethyl-1<i>H</i>-pyrazole--2-hydroxy-5-(phenyldiazenyl)benzoic acid (1/1)
;
loop_
    _publ_author_name
    _publ_author_address
    'Yichao Xu'
;
Tianmu college of ZheJiang A & F University
Lin'An 311300
People's Republic of China
;
    'Shouwen Jin'
;
Tianmu college of ZheJiang A & F University
Lin'An 311300
People's Republic of China
;
    'Jianlong Zhu'
;
Tianmu college of ZheJiang A & F University
Lin'An 311300
People's Republic of China
;
    'Ying-Jia Liu'
;
Tianmu college of ZheJiang A & F University
Lin'An 311300
People's Republic of China
;
    'Chuan-Chuan Shi'
;
Tianmu college of ZheJiang A & F University
Lin'An 311300
People's Republic of China
;
data_I
_audit_creation_method     SHELXL-97
_chemical_name_systematic
;
3,5-Dimethyl-1<i>H</i>-pyrazole--2-hydroxy-5-(phenyldiazenyl)benzoic acid (1/1)
;
_chemical_name_common     ?
_chemical_formula_moiety     'C5 H8 N2, C13 H10 N2 O3'
_chemical_formula_sum     'C18 H18 N4 O3'
_chemical_formula_iupac     'C5 H8 N2, C13 H10 N2 O3'
_chemical_formula_weight     338.36
_chemical_melting_point     ?
_symmetry_cell_setting     triclinic
_symmetry_space_group_name_H-M     'P -1'
_symmetry_space_group_name_Hall     '-P 1'
loop_
    _symmetry_equiv_pos_as_xyz
    'x, y, z'
    '-x, -y, -z'
_cell_length_a     11.4871(11)
_cell_length_b     12.4746(13)
_cell_length_c     13.2235(16)
_cell_angle_alpha     86.650(2)
_cell_angle_beta     67.5400(10)
_cell_angle_gamma     77.7150(10)
_cell_volume     1710.5(3)
_cell_formula_units_Z     4
_cell_measurement_reflns_used     1438
_cell_measurement_theta_min     2.379
_cell_measurement_theta_max     21.357
_cell_measurement_temperature     298(2)
_exptl_crystal_description     block
_exptl_crystal_colour     red
_exptl_crystal_size_max     0.38
_exptl_crystal_size_mid     0.28
_exptl_crystal_size_min     0.20
_exptl_crystal_density_diffrn     1.314
_exptl_crystal_density_meas     ?
_exptl_crystal_density_method     'not measured'
_exptl_crystal_F_000     712
_exptl_absorpt_coefficient_mu     0.092
_exptl_absorpt_correction_type     multi-scan
_exptl_absorpt_process_details     '(SADABS; Bruker, 2002)'
_exptl_absorpt_correction_T_min     0.970
_exptl_absorpt_correction_T_max     0.982
_exptl_special_details
;
;
_diffrn_ambient_temperature     298(2)
_diffrn_radiation_type     MoK\a
_diffrn_radiation_wavelength     0.71073
_diffrn_radiation_source     'fine-focus sealed tube'
_diffrn_radiation_monochromator     graphite
_diffrn_measurement_device_type     'Bruker SMART CCD'
_diffrn_measurement_method     '\f and \w'
_diffrn_detector_area_resol_mean     ?
_diffrn_reflns_number     8928
_diffrn_reflns_av_R_equivalents     0.0246
_diffrn_reflns_av_sigmaI/netI     0.0740
_diffrn_reflns_theta_min     2.39
_diffrn_reflns_theta_max     25.02
_diffrn_reflns_theta_full     25.02
_diffrn_measured_fraction_theta_max     0.984
_diffrn_measured_fraction_theta_full     0.984
_diffrn_reflns_limit_h_min     -13
_diffrn_reflns_limit_h_max     13
_diffrn_reflns_limit_k_min     -14
_diffrn_reflns_limit_k_max     14
_diffrn_reflns_limit_l_min     -15
_diffrn_reflns_limit_l_max     12
_diffrn_standards_number     ?
_diffrn_standards_interval_count     ?
_diffrn_standards_interval_time     ?
_diffrn_standards_decay_%     ?
_refine_special_details
;
Refinement of <i>F</i>^2^ against ALL reflections. The weighted <i>R</i>-factor
<i>wR</i> and goodness of fit <i>S</i> are based on <i>F</i>^2^, conventional
<i>R</i>-factors <i>R</i> are based on <i>F</i>, with <i>F</i> set to zero for
negative <i>F</i>^2^. The threshold expression of <i>F</i>^2^ >
\s(<i>F</i>^2^) is used only for calculating <i>R</i>-factors(gt) <i>etc</i>.
and is not relevant to the choice of reflections for refinement.
<i>R</i>-factors based on <i>F</i>^2^ are statistically about twice as large
as those based on <i>F</i>, and <i>R</i>- factors based on ALL data will be
even larger.
;
_reflns_number_total     5945
_reflns_number_gt     2614
_reflns_threshold_expression     I>2\s(I)
_refine_ls_structure_factor_coef     Fsqd
_refine_ls_matrix_type     full
_refine_ls_R_factor_all     0.1412
_refine_ls_R_factor_gt     0.0501
_refine_ls_wR_factor_gt     0.1128
_refine_ls_wR_factor_ref     0.1590
_refine_ls_goodness_of_fit_ref     0.987
_refine_ls_restrained_S_all     0.987
_refine_ls_number_reflns     5945
_refine_ls_number_parameters     455
_refine_ls_number_restraints     0
_refine_ls_hydrogen_treatment     constr
_refine_ls_weighting_scheme     calc
_refine_ls_weighting_details
                 'calc w=1/[\s^2^(Fo^2^)+(0.0639P)^2^] where P=(Fo^2^+2Fc^2^)/3'
_atom_sites_solution_hydrogens     geom
_atom_sites_solution_primary     direct
_atom_sites_solution_secondary     difmap
_refine_ls_shift/su_max     0.000
_refine_ls_shift/su_mean     0.000
_refine_diff_density_max     0.211
_refine_diff_density_min     -0.169
_refine_ls_extinction_method     none
_refine_ls_extinction_coef     ?
loop_
    _atom_type_symbol
    _atom_type_description
    _atom_type_scat_dispersion_real
    _atom_type_scat_dispersion_imag
    _atom_type_scat_source
    'C' 'C' 0.0033 0.0016
                         'International Tables Vol C Tables 4.2.6.8 and 6.1.1.4'
    'H' 'H' 0.0000 0.0000
                         'International Tables Vol C Tables 4.2.6.8 and 6.1.1.4'
    'N' 'N' 0.0061 0.0033
                         'International Tables Vol C Tables 4.2.6.8 and 6.1.1.4'
    'O' 'O' 0.0106 0.0060
                         'International Tables Vol C Tables 4.2.6.8 and 6.1.1.4'
_computing_data_collection     'SMART (Bruker, 2002)'
_computing_cell_refinement     'SAINT (Bruker, 2002)'
_computing_data_reduction     'SAINT (Bruker, 2002)'
_computing_structure_solution     'SHELXS97 (Sheldrick, 2008)'
_computing_structure_refinement     'SHELXL97 (Sheldrick, 2008)'
_computing_molecular_graphics
            'SHELXTL (Sheldrick, 2008) and Mercury (Macrae <i>et al.</i>, 2006)'
_computing_publication_material     'SHELXL97 (Sheldrick, 2008)'
loop_
    _atom_site_type_symbol
    _atom_site_label
    _atom_site_fract_x
    _atom_site_fract_y
    _atom_site_fract_z
    _atom_site_U_iso_or_equiv
    _atom_site_adp_type
    _atom_site_calc_flag
    _atom_site_refinement_flags
    _atom_site_occupancy
    _atom_site_symmetry_multiplicity
    _atom_site_disorder_assembly
    _atom_site_disorder_group
    N N1 0.4488(2) 0.8896(2) 0.1548(2) 0.0495(7) Uani d . 1 1 . .
    N N2 0.4409(2) 0.9469(2) 0.2418(2) 0.0517(7) Uani d . 1 1 . .
    H H2 0.4842 0.9967 0.2372 0.062 Uiso calc R 1 1 . .
    N N3 0.8917(3) 0.8335(2) 0.1146(2) 0.0589(8) Uani d . 1 1 . .
    H H3 0.9400 0.8778 0.1139 0.071 Uiso calc R 1 1 . .
    N N4 0.9161(3) 0.7637(2) 0.0310(2) 0.0627(8) Uani d . 1 1 . .
    N N5 0.8889(2) 0.7607(2) 0.5787(2) 0.0552(8) Uani d . 1 1 . .
    N N6 0.9694(2) 0.7542(2) 0.4833(2) 0.0556(8) Uani d . 1 1 . .
    N N7 0.6155(3) 0.3798(2) 0.5330(2) 0.0520(7) Uani d . 1 1 . .
    N N8 0.5186(3) 0.4064(2) 0.6184(2) 0.0538(7) Uani d . 1 1 . .
    O O1 0.61956(19) 0.87430(17) 0.95957(16) 0.0598(7) Uani d . 1 1 . .
    H H1A 0.5662 0.8861 1.0223 0.090 Uiso calc R 1 1 . .
    O O2 0.7063(2) 0.99484(18) 1.01085(16) 0.0576(6) Uani d . 1 1 . .
    O O3 0.9136(2) 1.04618(19) 0.87199(18) 0.0731(8) Uani d . 1 1 . .
    H H3A 0.8553 1.0448 0.9318 0.110 Uiso calc R 1 1 . .
    O O4 0.8984(2) 0.25974(19) 0.15689(17) 0.0732(8) Uani d . 1 1 . .
    H H4A 0.9552 0.2444 0.0962 0.110 Uiso calc R 1 1 . .
    O O5 0.8065(2) 0.1510(2) 0.09796(19) 0.0806(8) Uani d . 1 1 . .
    O O6 0.5691(2) 0.13862(17) 0.21526(17) 0.0638(7) Uani d . 1 1 . .
    H H6 0.6370 0.1266 0.1618 0.096 Uiso calc R 1 1 . .
    C C1 0.3553(3) 0.7443(3) 0.1208(3) 0.0678(11) Uani d . 1 1 . .
    H H1B 0.3986 0.7633 0.0464 0.102 Uiso calc R 1 1 . .
    H H1C 0.2657 0.7498 0.1353 0.102 Uiso calc R 1 1 . .
    H H1D 0.3928 0.6705 0.1323 0.102 Uiso calc R 1 1 . .
    C C2 0.3689(3) 0.8209(3) 0.1960(3) 0.0491(8) Uani d . 1 1 . .
    C C3 0.3104(3) 0.8361(3) 0.3096(2) 0.0548(9) Uani d . 1 1 . .
    H H3B 0.2508 0.7982 0.3576 0.066 Uiso calc R 1 1 . .
    C C4 0.3572(3) 0.9167(3) 0.3362(2) 0.0492(9) Uani d . 1 1 . .
    C C5 0.3317(3) 0.9694(3) 0.4430(2) 0.0640(10) Uani d . 1 1 . .
    H H5A 0.4039 0.9999 0.4373 0.096 Uiso calc R 1 1 . .
    H H5B 0.3187 0.9156 0.4989 0.096 Uiso calc R 1 1 . .
    H H5C 0.2559 1.0268 0.4615 0.096 Uiso calc R 1 1 . .
    C C6 0.7346(3) 0.8921(3) 0.3023(3) 0.0678(10) Uani d . 1 1 . .
    H H6A 0.7835 0.8618 0.3459 0.102 Uiso calc R 1 1 . .
    H H6B 0.6453 0.8916 0.3427 0.102 Uiso calc R 1 1 . .
    H H6C 0.7447 0.9662 0.2846 0.102 Uiso calc R 1 1 . .
    C C7 0.7820(3) 0.8248(3) 0.1991(3) 0.0526(9) Uani d . 1 1 . .
    C C8 0.7350(3) 0.7468(3) 0.1691(3) 0.0580(10) Uani d . 1 1 . .
    H H8 0.6600 0.7225 0.2106 0.070 Uiso calc R 1 1 . .
    C C9 0.8199(3) 0.7099(3) 0.0644(3) 0.0576(9) Uani d . 1 1 . .
    C C10 0.8155(4) 0.6257(3) -0.0085(3) 0.0884(13) Uani d . 1 1 . .
    H H10A 0.8595 0.6427 -0.0835 0.133 Uiso calc R 1 1 . .
    H H10B 0.7275 0.6254 0.0044 0.133 Uiso calc R 1 1 . .
    H H10C 0.8569 0.5548 0.0066 0.133 Uiso calc R 1 1 . .
    C C11 0.7069(3) 0.9320(3) 0.9424(2) 0.0466(8) Uani d . 1 1 . .
    C C12 0.8086(3) 0.9170(2) 0.8312(2) 0.0421(8) Uani d . 1 1 . .
    C C13 0.9061(3) 0.9767(3) 0.8012(3) 0.0527(9) Uani d . 1 1 . .
    C C14 0.9967(3) 0.9671(3) 0.6950(3) 0.0680(11) Uani d . 1 1 . .
    H H14 1.0596 1.0091 0.6743 0.082 Uiso calc R 1 1 . .
    C C15 0.9950(3) 0.8972(3) 0.6202(3) 0.0606(10) Uani d . 1 1 . .
    H H15 1.0573 0.8911 0.5495 0.073 Uiso calc R 1 1 . .
    C C16 0.9007(3) 0.8348(3) 0.6493(2) 0.0489(8) Uani d . 1 1 . .
    C C17 0.8081(3) 0.8470(2) 0.7541(2) 0.0473(8) Uani d . 1 1 . .
    H H17 0.7435 0.8070 0.7734 0.057 Uiso calc R 1 1 . .
    C C18 0.9564(3) 0.6770(3) 0.4144(3) 0.0529(9) Uani d . 1 1 . .
    C C19 1.0231(3) 0.6814(3) 0.3045(3) 0.0679(11) Uani d . 1 1 . .
    H H19 1.0742 0.7331 0.2772 0.081 Uiso calc R 1 1 . .
    C C20 1.0147(4) 0.6087(4) 0.2336(3) 0.0809(12) Uani d . 1 1 . .
    H H20 1.0599 0.6118 0.1586 0.097 Uiso calc R 1 1 . .
    C C21 0.9407(4) 0.5330(4) 0.2733(4) 0.0923(14) Uani d . 1 1 . .
    H H21 0.9358 0.4834 0.2260 0.111 Uiso calc R 1 1 . .
    C C22 0.8738(5) 0.5302(4) 0.3826(4) 0.127(2) Uani d . 1 1 . .
    H H22 0.8214 0.4793 0.4099 0.152 Uiso calc R 1 1 . .
    C C23 0.8823(4) 0.6011(3) 0.4529(3) 0.1058(17) Uani d . 1 1 . .
    H H23 0.8370 0.5973 0.5277 0.127 Uiso calc R 1 1 . .
    C C24 0.8065(3) 0.2099(3) 0.1692(3) 0.0570(9) Uani d . 1 1 . .
    C C25 0.6965(3) 0.2315(2) 0.2758(2) 0.0465(8) Uani d . 1 1 . .
    C C26 0.5819(3) 0.1987(2) 0.2917(3) 0.0483(8) Uani d . 1 1 . .
    C C27 0.4752(3) 0.2303(3) 0.3866(3) 0.0560(9) Uani d . 1 1 . .
    H H27 0.3980 0.2110 0.3956 0.067 Uiso calc R 1 1 . .
    C C28 0.4815(3) 0.2895(3) 0.4676(2) 0.0528(9) Uani d . 1 1 . .
    H H28 0.4090 0.3099 0.5312 0.063 Uiso calc R 1 1 . .
    C C29 0.5965(3) 0.3193(2) 0.4548(3) 0.0468(8) Uani d . 1 1 . .
    C C30 0.7017(3) 0.2909(2) 0.3588(2) 0.0488(8) Uani d . 1 1 . .
    H H30 0.7780 0.3121 0.3493 0.059 Uiso calc R 1 1 . .
    C C31 0.5405(3) 0.4670(2) 0.6963(2) 0.0496(9) Uani d . 1 1 . .
    C C32 0.6597(4) 0.4840(3) 0.6864(3) 0.0624(10) Uani d . 1 1 . .
    H H32 0.7329 0.4540 0.6266 0.075 Uiso calc R 1 1 . .
    C C33 0.6705(4) 0.5451(3) 0.7646(3) 0.0713(11) Uani d . 1 1 . .
    H H33 0.7504 0.5575 0.7569 0.086 Uiso calc R 1 1 . .
    C C34 0.5632(4) 0.5873(3) 0.8538(3) 0.0774(12) Uani d . 1 1 . .
    H H34 0.5703 0.6280 0.9071 0.093 Uiso calc R 1 1 . .
    C C35 0.4450(4) 0.5699(3) 0.8646(3) 0.0725(11) Uani d . 1 1 . .
    H H35 0.3724 0.5992 0.9252 0.087 Uiso calc R 1 1 . .
    C C36 0.4329(3) 0.5094(3) 0.7868(3) 0.0613(10) Uani d . 1 1 . .
    H H36 0.3527 0.4972 0.7951 0.074 Uiso calc R 1 1 . .
loop_
    _atom_site_aniso_label
    _atom_site_aniso_U_11
    _atom_site_aniso_U_22
    _atom_site_aniso_U_33
    _atom_site_aniso_U_12
    _atom_site_aniso_U_13
    _atom_site_aniso_U_23
    N1 0.0481(16) 0.0578(18) 0.0385(16) -0.0182(14) -0.0075(13) -0.0027(14)
    N2 0.0525(17) 0.0597(18) 0.0410(17) -0.0227(14) -0.0094(14) -0.0031(14)
    N3 0.0597(19) 0.073(2) 0.0483(18) -0.0304(16) -0.0164(16) 0.0005(16)
    N4 0.0631(19) 0.079(2) 0.0451(18) -0.0292(17) -0.0107(15) -0.0092(16)
    N5 0.0552(17) 0.0649(19) 0.0401(17) -0.0225(15) -0.0053(15) -0.0099(14)
    N6 0.0554(18) 0.0650(19) 0.0389(17) -0.0170(15) -0.0061(15) -0.0080(14)
    N7 0.0613(18) 0.0526(17) 0.0398(17) -0.0159(14) -0.0140(15) -0.0031(14)
    N8 0.0633(18) 0.0515(17) 0.0436(18) -0.0136(15) -0.0154(16) -0.0032(14)
    O1 0.0581(14) 0.0766(16) 0.0376(13) -0.0327(13) 0.0008(11) -0.0085(11)
    O2 0.0603(15) 0.0695(16) 0.0400(13) -0.0207(12) -0.0098(11) -0.0132(12)
    O3 0.0655(15) 0.0945(19) 0.0567(16) -0.0406(14) -0.0035(13) -0.0268(14)
    O4 0.0658(16) 0.0992(19) 0.0498(15) -0.0391(15) -0.0022(13) -0.0172(13)
    O5 0.0840(18) 0.101(2) 0.0523(16) -0.0412(16) -0.0049(14) -0.0297(14)
    O6 0.0666(15) 0.0741(16) 0.0534(15) -0.0312(13) -0.0141(12) -0.0171(12)
    C1 0.081(3) 0.065(2) 0.051(2) -0.024(2) -0.010(2) -0.0082(18)
    C2 0.056(2) 0.049(2) 0.041(2) -0.0153(17) -0.0139(17) 0.0006(16)
    C3 0.065(2) 0.052(2) 0.038(2) -0.0221(18) -0.0052(18) 0.0043(16)
    C4 0.053(2) 0.053(2) 0.035(2) -0.0107(17) -0.0085(17) 0.0008(16)
    C5 0.076(2) 0.067(2) 0.047(2) -0.018(2) -0.0182(19) -0.0062(18)
    C6 0.070(2) 0.073(3) 0.056(2) -0.011(2) -0.018(2) -0.0111(19)
    C7 0.053(2) 0.058(2) 0.045(2) -0.0157(18) -0.0140(18) 0.0003(17)
    C8 0.050(2) 0.066(2) 0.053(2) -0.0246(18) -0.0064(18) -0.0033(18)
    C9 0.059(2) 0.065(2) 0.050(2) -0.0225(19) -0.0167(19) -0.0048(18)
    C10 0.092(3) 0.099(3) 0.071(3) -0.036(3) -0.014(2) -0.029(2)
    C11 0.049(2) 0.054(2) 0.037(2) -0.0130(18) -0.0145(17) -0.0024(17)
    C12 0.0398(18) 0.0488(19) 0.0351(18) -0.0133(15) -0.0085(15) -0.0032(15)
    C13 0.050(2) 0.062(2) 0.048(2) -0.0189(18) -0.0142(18) -0.0120(17)
    C14 0.053(2) 0.084(3) 0.060(2) -0.041(2) 0.004(2) -0.019(2)
    C15 0.048(2) 0.075(3) 0.049(2) -0.0275(19) 0.0019(18) -0.0128(19)
    C16 0.0465(19) 0.054(2) 0.040(2) -0.0152(17) -0.0064(17) -0.0090(16)
    C17 0.0467(19) 0.053(2) 0.041(2) -0.0220(16) -0.0085(17) -0.0013(16)
    C18 0.047(2) 0.058(2) 0.046(2) -0.0089(17) -0.0081(17) -0.0142(18)
    C19 0.067(2) 0.082(3) 0.044(2) -0.020(2) -0.005(2) -0.012(2)
    C20 0.093(3) 0.096(3) 0.048(2) -0.004(3) -0.025(2) -0.021(2)
    C21 0.083(3) 0.102(4) 0.087(4) -0.019(3) -0.019(3) -0.048(3)
    C22 0.142(4) 0.140(4) 0.081(4) -0.090(4) 0.014(3) -0.048(3)
    C23 0.135(4) 0.106(4) 0.058(3) -0.075(3) 0.013(3) -0.031(2)
    C24 0.062(2) 0.064(2) 0.046(2) -0.023(2) -0.0150(19) -0.0086(18)
    C25 0.052(2) 0.049(2) 0.0391(19) -0.0183(16) -0.0127(17) -0.0016(16)
    C26 0.057(2) 0.048(2) 0.044(2) -0.0199(17) -0.0167(18) -0.0067(16)
    C27 0.055(2) 0.059(2) 0.054(2) -0.0256(18) -0.0110(19) -0.0089(18)
    C28 0.056(2) 0.055(2) 0.042(2) -0.0190(18) -0.0075(17) -0.0059(17)
    C29 0.055(2) 0.046(2) 0.041(2) -0.0146(17) -0.0171(18) -0.0020(16)
    C30 0.052(2) 0.052(2) 0.043(2) -0.0195(17) -0.0147(18) -0.0019(16)
    C31 0.071(2) 0.045(2) 0.036(2) -0.0153(18) -0.0224(19) 0.0015(16)
    C32 0.072(3) 0.063(2) 0.050(2) -0.018(2) -0.018(2) -0.0057(18)
    C33 0.079(3) 0.079(3) 0.064(3) -0.023(2) -0.030(2) -0.012(2)
    C34 0.099(3) 0.077(3) 0.062(3) -0.006(3) -0.041(3) -0.022(2)
    C35 0.083(3) 0.077(3) 0.052(2) -0.007(2) -0.022(2) -0.022(2)
    C36 0.067(2) 0.062(2) 0.050(2) -0.0120(19) -0.017(2) -0.0081(18)
_geom_special_details
;
All e.s.d.'s (except the e.s.d. in the dihedral angle between two l.s. planes)
are estimated using the full covariance matrix. The cell e.s.d.'s are taken
into account individually in the estimation of e.s.d.'s in distances, angles
and torsion angles; correlations between e.s.d.'s in cell parameters are only
used when they are defined by crystal symmetry. An approximate (isotropic)
treatment of cell e.s.d.'s is used for estimating e.s.d.'s involving l.s.
planes.
;
loop_
    _geom_bond_atom_site_label_1
    _geom_bond_atom_site_label_2
    _geom_bond_site_symmetry_2
    _geom_bond_distance
    _geom_bond_publ_flag
    N1 C2 . 1.331(3) ?
    N1 N2 . 1.353(3) ?
    N2 C4 . 1.345(3) ?
    N2 H2 . 0.8600 ?
    N3 C7 . 1.348(4) ?
    N3 N4 . 1.353(3) ?
    N3 H3 . 0.8600 ?
    N4 C9 . 1.333(4) ?
    N5 N6 . 1.242(3) ?
    N5 C16 . 1.413(4) ?
    N6 C18 . 1.430(4) ?
    N7 N8 . 1.245(3) ?
    N7 C29 . 1.420(4) ?
    N8 C31 . 1.436(4) ?
    O1 C11 . 1.301(3) ?
    O1 H1A . 0.8200 ?
    O2 C11 . 1.228(3) ?
    O3 C13 . 1.351(3) ?
    O3 H3A . 0.8200 ?
    O4 C24 . 1.290(4) ?
    O4 H4A . 0.8200 ?
    O5 C24 . 1.228(4) ?
    O6 C26 . 1.362(3) ?
    O6 H6 . 0.8200 ?
    C1 C2 . 1.490(4) ?
    C1 H1B . 0.9600 ?
    C1 H1C . 0.9600 ?
    C1 H1D . 0.9600 ?
    C2 C3 . 1.397(4) ?
    C3 C4 . 1.357(4) ?
    C3 H3B . 0.9300 ?
    C4 C5 . 1.490(4) ?
    C5 H5A . 0.9600 ?
    C5 H5B . 0.9600 ?
    C5 H5C . 0.9600 ?
    C6 C7 . 1.495(4) ?
    C6 H6A . 0.9600 ?
    C6 H6B . 0.9600 ?
    C6 H6C . 0.9600 ?
    C7 C8 . 1.352(4) ?
    C8 C9 . 1.390(4) ?
    C8 H8 . 0.9300 ?
    C9 C10 . 1.487(4) ?
    C10 H10A . 0.9600 ?
    C10 H10B . 0.9600 ?
    C10 H10C . 0.9600 ?
    C11 C12 . 1.480(4) ?
    C12 C17 . 1.384(4) ?
    C12 C13 . 1.395(4) ?
    C13 C14 . 1.385(4) ?
    C14 C15 . 1.365(4) ?
    C14 H14 . 0.9300 ?
    C15 C16 . 1.390(4) ?
    C15 H15 . 0.9300 ?
    C16 C17 . 1.379(4) ?
    C17 H17 . 0.9300 ?
    C18 C23 . 1.355(4) ?
    C18 C19 . 1.363(4) ?
    C19 C20 . 1.385(5) ?
    C19 H19 . 0.9300 ?
    C20 C21 . 1.353(5) ?
    C20 H20 . 0.9300 ?
    C21 C22 . 1.356(5) ?
    C21 H21 . 0.9300 ?
    C22 C23 . 1.363(5) ?
    C22 H22 . 0.9300 ?
    C23 H23 . 0.9300 ?
    C24 C25 . 1.482(4) ?
    C25 C30 . 1.385(4) ?
    C25 C26 . 1.397(4) ?
    C26 C27 . 1.382(4) ?
    C27 C28 . 1.368(4) ?
    C27 H27 . 0.9300 ?
    C28 C29 . 1.395(4) ?
    C28 H28 . 0.9300 ?
    C29 C30 . 1.377(4) ?
    C30 H30 . 0.9300 ?
    C31 C36 . 1.380(4) ?
    C31 C32 . 1.386(4) ?
    C32 C33 . 1.377(4) ?
    C32 H32 . 0.9300 ?
    C33 C34 . 1.369(5) ?
    C33 H33 . 0.9300 ?
    C34 C35 . 1.372(5) ?
    C34 H34 . 0.9300 ?
    C35 C36 . 1.376(4) ?
    C35 H35 . 0.9300 ?
    C36 H36 . 0.9300 ?
loop_
    _geom_angle_atom_site_label_1
    _geom_angle_atom_site_label_2
    _geom_angle_atom_site_label_3
    _geom_angle_site_symmetry_1
    _geom_angle_site_symmetry_3
    _geom_angle
    _geom_angle_publ_flag
    C2 N1 N2 . . 105.5(2) ?
    C4 N2 N1 . . 111.8(3) ?
    C4 N2 H2 . . 124.1 ?
    N1 N2 H2 . . 124.1 ?
    C7 N3 N4 . . 111.4(3) ?
    C7 N3 H3 . . 124.3 ?
    N4 N3 H3 . . 124.3 ?
    C9 N4 N3 . . 105.6(3) ?
    N6 N5 C16 . . 115.6(3) ?
    N5 N6 C18 . . 114.2(3) ?
    N8 N7 C29 . . 114.6(3) ?
    N7 N8 C31 . . 113.5(3) ?
    C11 O1 H1A . . 109.5 ?
    C13 O3 H3A . . 109.5 ?
    C24 O4 H4A . . 109.5 ?
    C26 O6 H6 . . 109.5 ?
    C2 C1 H1B . . 109.5 ?
    C2 C1 H1C . . 109.5 ?
    H1B C1 H1C . . 109.5 ?
    C2 C1 H1D . . 109.5 ?
    H1B C1 H1D . . 109.5 ?
    H1C C1 H1D . . 109.5 ?
    N1 C2 C3 . . 109.6(3) ?
    N1 C2 C1 . . 119.3(3) ?
    C3 C2 C1 . . 131.1(3) ?
    C4 C3 C2 . . 106.7(3) ?
    C4 C3 H3B . . 126.6 ?
    C2 C3 H3B . . 126.6 ?
    N2 C4 C3 . . 106.3(3) ?
    N2 C4 C5 . . 121.4(3) ?
    C3 C4 C5 . . 132.3(3) ?
    C4 C5 H5A . . 109.5 ?
    C4 C5 H5B . . 109.5 ?
    H5A C5 H5B . . 109.5 ?
    C4 C5 H5C . . 109.5 ?
    H5A C5 H5C . . 109.5 ?
    H5B C5 H5C . . 109.5 ?
    C7 C6 H6A . . 109.5 ?
    C7 C6 H6B . . 109.5 ?
    H6A C6 H6B . . 109.5 ?
    C7 C6 H6C . . 109.5 ?
    H6A C6 H6C . . 109.5 ?
    H6B C6 H6C . . 109.5 ?
    N3 C7 C8 . . 106.5(3) ?
    N3 C7 C6 . . 121.8(3) ?
    C8 C7 C6 . . 131.7(3) ?
    C7 C8 C9 . . 107.0(3) ?
    C7 C8 H8 . . 126.5 ?
    C9 C8 H8 . . 126.5 ?
    N4 C9 C8 . . 109.6(3) ?
    N4 C9 C10 . . 120.2(3) ?
    C8 C9 C10 . . 130.2(3) ?
    C9 C10 H10A . . 109.5 ?
    C9 C10 H10B . . 109.5 ?
    H10A C10 H10B . . 109.5 ?
    C9 C10 H10C . . 109.5 ?
    H10A C10 H10C . . 109.5 ?
    H10B C10 H10C . . 109.5 ?
    O2 C11 O1 . . 124.0(3) ?
    O2 C11 C12 . . 121.9(3) ?
    O1 C11 C12 . . 114.1(3) ?
    C17 C12 C13 . . 118.5(3) ?
    C17 C12 C11 . . 121.6(3) ?
    C13 C12 C11 . . 119.9(3) ?
    O3 C13 C14 . . 118.4(3) ?
    O3 C13 C12 . . 122.0(3) ?
    C14 C13 C12 . . 119.6(3) ?
    C15 C14 C13 . . 121.1(3) ?
    C15 C14 H14 . . 119.5 ?
    C13 C14 H14 . . 119.5 ?
    C14 C15 C16 . . 120.2(3) ?
    C14 C15 H15 . . 119.9 ?
    C16 C15 H15 . . 119.9 ?
    C17 C16 C15 . . 118.7(3) ?
    C17 C16 N5 . . 116.2(3) ?
    C15 C16 N5 . . 125.1(3) ?
    C16 C17 C12 . . 122.0(3) ?
    C16 C17 H17 . . 119.0 ?
    C12 C17 H17 . . 119.0 ?
    C23 C18 C19 . . 119.2(3) ?
    C23 C18 N6 . . 123.5(3) ?
    C19 C18 N6 . . 117.3(3) ?
    C18 C19 C20 . . 120.0(4) ?
    C18 C19 H19 . . 120.0 ?
    C20 C19 H19 . . 120.0 ?
    C21 C20 C19 . . 120.0(4) ?
    C21 C20 H20 . . 120.0 ?
    C19 C20 H20 . . 120.0 ?
    C20 C21 C22 . . 119.5(4) ?
    C20 C21 H21 . . 120.3 ?
    C22 C21 H21 . . 120.3 ?
    C21 C22 C23 . . 120.7(4) ?
    C21 C22 H22 . . 119.6 ?
    C23 C22 H22 . . 119.6 ?
    C18 C23 C22 . . 120.5(4) ?
    C18 C23 H23 . . 119.7 ?
    C22 C23 H23 . . 119.7 ?
    O5 C24 O4 . . 123.6(3) ?
    O5 C24 C25 . . 121.4(3) ?
    O4 C24 C25 . . 115.0(3) ?
    C30 C25 C26 . . 118.6(3) ?
    C30 C25 C24 . . 121.0(3) ?
    C26 C25 C24 . . 120.3(3) ?
    O6 C26 C27 . . 117.8(3) ?
    O6 C26 C25 . . 122.5(3) ?
    C27 C26 C25 . . 119.7(3) ?
    C28 C27 C26 . . 121.0(3) ?
    C28 C27 H27 . . 119.5 ?
    C26 C27 H27 . . 119.5 ?
    C27 C28 C29 . . 120.0(3) ?
    C27 C28 H28 . . 120.0 ?
    C29 C28 H28 . . 120.0 ?
    C30 C29 C28 . . 119.0(3) ?
    C30 C29 N7 . . 115.7(3) ?
    C28 C29 N7 . . 125.3(3) ?
    C29 C30 C25 . . 121.6(3) ?
    C29 C30 H30 . . 119.2 ?
    C25 C30 H30 . . 119.2 ?
    C36 C31 C32 . . 119.4(3) ?
    C36 C31 N8 . . 115.9(3) ?
    C32 C31 N8 . . 124.8(3) ?
    C33 C32 C31 . . 120.4(3) ?
    C33 C32 H32 . . 119.8 ?
    C31 C32 H32 . . 119.8 ?
    C34 C33 C32 . . 119.7(4) ?
    C34 C33 H33 . . 120.1 ?
    C32 C33 H33 . . 120.1 ?
    C33 C34 C35 . . 120.2(3) ?
    C33 C34 H34 . . 119.9 ?
    C35 C34 H34 . . 119.9 ?
    C34 C35 C36 . . 120.6(4) ?
    C34 C35 H35 . . 119.7 ?
    C36 C35 H35 . . 119.7 ?
    C35 C36 C31 . . 119.6(3) ?
    C35 C36 H36 . . 120.2 ?
    C31 C36 H36 . . 120.2 ?
loop_
    _geom_torsion_atom_site_label_1
    _geom_torsion_atom_site_label_2
    _geom_torsion_atom_site_label_3
    _geom_torsion_atom_site_label_4
    _geom_torsion_site_symmetry_1
    _geom_torsion_site_symmetry_2
    _geom_torsion_site_symmetry_3
    _geom_torsion_site_symmetry_4
    _geom_torsion
    _geom_torsion_publ_flag
    C2 N1 N2 C4 . . . . -0.6(3) ?
    C7 N3 N4 C9 . . . . -0.3(4) ?
    C16 N5 N6 C18 . . . . 178.9(3) ?
    C29 N7 N8 C31 . . . . 179.7(2) ?
    N2 N1 C2 C3 . . . . 0.3(3) ?
    N2 N1 C2 C1 . . . . -179.6(3) ?
    N1 C2 C3 C4 . . . . 0.1(4) ?
    C1 C2 C3 C4 . . . . 180.0(3) ?
    N1 N2 C4 C3 . . . . 0.7(3) ?
    N1 N2 C4 C5 . . . . -179.4(3) ?
    C2 C3 C4 N2 . . . . -0.5(4) ?
    C2 C3 C4 C5 . . . . 179.6(3) ?
    N4 N3 C7 C8 . . . . 0.3(4) ?
    N4 N3 C7 C6 . . . . 179.1(3) ?
    N3 C7 C8 C9 . . . . -0.1(4) ?
    C6 C7 C8 C9 . . . . -178.8(3) ?
    N3 N4 C9 C8 . . . . 0.2(4) ?
    N3 N4 C9 C10 . . . . 179.7(3) ?
    C7 C8 C9 N4 . . . . -0.1(4) ?
    C7 C8 C9 C10 . . . . -179.5(4) ?
    O2 C11 C12 C17 . . . . -179.3(3) ?
    O1 C11 C12 C17 . . . . -0.1(4) ?
    O2 C11 C12 C13 . . . . -1.1(5) ?
    O1 C11 C12 C13 . . . . 178.1(3) ?
    C17 C12 C13 O3 . . . . -179.6(3) ?
    C11 C12 C13 O3 . . . . 2.2(5) ?
    C17 C12 C13 C14 . . . . 2.0(5) ?
    C11 C12 C13 C14 . . . . -176.2(3) ?
    O3 C13 C14 C15 . . . . 179.1(3) ?
    C12 C13 C14 C15 . . . . -2.5(5) ?
    C13 C14 C15 C16 . . . . 0.8(6) ?
    C14 C15 C16 C17 . . . . 1.3(5) ?
    C14 C15 C16 N5 . . . . 179.4(3) ?
    N6 N5 C16 C17 . . . . 176.9(3) ?
    N6 N5 C16 C15 . . . . -1.2(5) ?
    C15 C16 C17 C12 . . . . -1.7(5) ?
    N5 C16 C17 C12 . . . . -180.0(3) ?
    C13 C12 C17 C16 . . . . 0.1(5) ?
    C11 C12 C17 C16 . . . . 178.3(3) ?
    N5 N6 C18 C23 . . . . -13.3(5) ?
    N5 N6 C18 C19 . . . . 166.9(3) ?
    C23 C18 C19 C20 . . . . 0.0(6) ?
    N6 C18 C19 C20 . . . . 179.9(3) ?
    C18 C19 C20 C21 . . . . -0.3(6) ?
    C19 C20 C21 C22 . . . . 1.0(7) ?
    C20 C21 C22 C23 . . . . -1.4(8) ?
    C19 C18 C23 C22 . . . . -0.4(7) ?
    N6 C18 C23 C22 . . . . 179.7(4) ?
    C21 C22 C23 C18 . . . . 1.1(8) ?
    O5 C24 C25 C30 . . . . 174.8(3) ?
    O4 C24 C25 C30 . . . . -7.0(5) ?
    O5 C24 C25 C26 . . . . -9.7(5) ?
    O4 C24 C25 C26 . . . . 168.5(3) ?
    C30 C25 C26 O6 . . . . -178.9(3) ?
    C24 C25 C26 O6 . . . . 5.5(5) ?
    C30 C25 C26 C27 . . . . 3.1(5) ?
    C24 C25 C26 C27 . . . . -172.5(3) ?
    O6 C26 C27 C28 . . . . 179.2(3) ?
    C25 C26 C27 C28 . . . . -2.8(5) ?
    C26 C27 C28 C29 . . . . 0.3(5) ?
    C27 C28 C29 C30 . . . . 1.8(5) ?
    C27 C28 C29 N7 . . . . -179.5(3) ?
    N8 N7 C29 C30 . . . . 178.8(3) ?
    N8 N7 C29 C28 . . . . 0.0(4) ?
    C28 C29 C30 C25 . . . . -1.4(5) ?
    N7 C29 C30 C25 . . . . 179.7(3) ?
    C26 C25 C30 C29 . . . . -1.0(5) ?
    C24 C25 C30 C29 . . . . 174.5(3) ?
    N7 N8 C31 C36 . . . . 172.8(3) ?
    N7 N8 C31 C32 . . . . -7.7(4) ?
    C36 C31 C32 C33 . . . . -1.7(5) ?
    N8 C31 C32 C33 . . . . 178.8(3) ?
    C31 C32 C33 C34 . . . . 1.3(6) ?
    C32 C33 C34 C35 . . . . -0.6(6) ?
    C33 C34 C35 C36 . . . . 0.4(6) ?
    C34 C35 C36 C31 . . . . -0.7(6) ?
    C32 C31 C36 C35 . . . . 1.4(5) ?
    N8 C31 C36 C35 . . . . -179.1(3) ?
loop_
    _geom_hbond_atom_site_label_D
    _geom_hbond_atom_site_label_H
    _geom_hbond_atom_site_label_A
    _geom_hbond_site_symmetry_A
    _geom_hbond_distance_DH
    _geom_hbond_distance_HA
    _geom_hbond_distance_DA
    _geom_hbond_angle_DHA
    O6 H6 O2 1_544 0.82 2.43 3.019(3) 129.1
    O6 H6 O5 . 0.82 1.89 2.605(3) 145.4
    O4 H4A N4 2_765 0.82 1.75 2.564(3) 168.8
    O3 H3A O5 1_566 0.82 2.45 3.019(3) 127.8
    O3 H3A O2 . 0.82 1.85 2.574(3) 146.5
    O1 H1A N1 1_556 0.82 1.75 2.565(3) 170.7
    N3 H3 O3 2_776 0.86 2.17 3.008(3) 165.4
    N2 H2 O6 1_565 0.86 2.15 3.002(3) 170.1
    C1 H1D Cg1 2_666 0.96 2.75 3.677(4) 164
    C5 H5B Cg2 2_666 0.96 2.96 3.840(4) 153
