# Supplementary material for: 3,5-Dimethyl-1H-pyrazole–2-hy­droxy-5-(phenyl­diazen­yl)benzoic acid (1/1)
Source: Acta Crystallogr Sect E Struct Rep Online. 2011 Aug 31;67(Pt 9):o2528. doi: 10.1107/S1600536811034970 (PMC3200910; doi:10.1107/S1600536811034970)
Supplement: Supplementary file 2 [file e-67-o2528-Isup2.hkl]

# 
# h,k,l, Fc-squared, Fo-squared, sigma(Fo-squared) and status flag 
# 
data_I
_shelx_title ' 101030c in P-1' 
_shelx_refln_list_code          4 
_shelx_F_calc_maximum      338.05 
_exptl_crystal_F_000       712.00 
_reflns_d_resolution_high  0.8403 
 
loop_ 
 _symmetry_equiv_pos_as_xyz 
 'x, y, z' 
 '-x, -y, -z' 
 
_cell_length_a    11.4871 
_cell_length_b    12.4746 
_cell_length_c    13.2235 
_cell_angle_alpha  86.650 
_cell_angle_beta   67.540 
_cell_angle_gamma  77.715 
 
_shelx_F_squared_multiplier     1.000 
 
loop_ 
 _refln_index_h 
 _refln_index_k 
 _refln_index_l 
 _refln_F_squared_calc 
 _refln_F_squared_meas 
 _refln_F_squared_sigma 
 _refln_observed_status 
   2   0   0     2323.91     2311.68     36.39 o 
   3   0   0      428.89      476.48      8.19 o 
   4   0   0      387.66      347.18      5.92 o 
   5   0   0       41.97       45.31      6.48 o 
   6   0   0       70.72       68.19      6.34 o 
   7   0   0        8.18        3.06      4.15 o 
   8   0   0      160.39      184.20     13.60 o 
   9   0   0       98.28      105.34     13.04 o 
  10   0   0      189.19      249.70     18.37 o 
  11   0   0      146.52      197.11     18.37 o 
  12   0   0        7.76        6.65     15.00 o 
 -12   1   0        1.97       -3.78     14.22 o 
 -11   1   0      116.94      157.13     17.14 o 
 -10   1   0       21.50       35.87     10.51 o 
  -9   1   0      105.92      135.68     11.17 o 
  -8   1   0       41.35       45.56      7.48 o 
  -7   1   0        4.91        6.11      4.42 o 
  -6   1   0       49.52       42.41      4.96 o 
  -5   1   0       26.98       38.53      5.64 o 
  -4   1   0       84.47       70.87      8.61 o 
  -3   1   0       58.07       68.01      5.34 o 
  -2   1   0     3257.94     3135.71     57.13 o 
  -1   1   0      592.51      550.71      8.25 o 
   2   1   0    25449.97    24703.36    300.77 o 
   3   1   0     1500.92     1398.81     14.66 o 
   4   1   0       50.54       53.73      5.17 o 
   5   1   0      140.96      125.06      5.09 o 
   6   1   0      116.77      121.61      6.20 o 
   7   1   0       71.80       79.91      6.29 o 
   8   1   0        0.06       -5.19      5.16 o 
   9   1   0        1.44       -4.99      7.14 o 
  10   1   0      233.86      254.44     15.15 o 
  11   1   0       37.85       53.82     12.39 o 
  12   1   0        4.38        0.26     13.69 o 
 -11   2   0      129.88      159.51     17.84 o 
 -10   2   0       84.30       99.06     13.26 o 
  -9   2   0       55.77       73.92      9.78 o 
  -8   2   0       24.72       29.88      6.69 o 
  -7   2   0       56.22       49.98      8.48 o 
  -6   2   0      110.00       95.74      9.41 o 
  -5   2   0       13.52       10.57      4.93 o 
  -4   2   0      350.59      325.96     10.51 o 
  -3   2   0       24.49       25.10      4.19 o 
  -2   2   0      443.06      445.94      9.68 o 
  -1   2   0     1265.52     1238.51     15.67 o 
   0   2   0      485.54      497.90      7.69 o 
   1   2   0     1192.86     1176.38     14.22 o 
   2   2   0      125.67      123.16      3.65 o 
   3   2   0     1091.14     1105.69     12.99 o 
   4   2   0      236.32      253.75      6.50 o 
   5   2   0      106.97       92.73      5.25 o 
   6   2   0       10.40        7.58      3.47 o 
   7   2   0      953.55      910.32     15.74 o 
   8   2   0       93.56       92.90     14.15 o 
   9   2   0       17.11       13.61      8.05 o 
  10   2   0        9.20        2.84      8.45 o 
  11   2   0       73.43       83.07     13.70 o 
  12   2   0       11.79       10.04     15.26 o 
 -11   3   0        0.09       -6.78     11.87 o 
 -10   3   0        5.63        6.43      7.85 o 
  -9   3   0      352.63      342.08     13.36 o 
  -8   3   0      157.41      188.81     14.71 o 
  -7   3   0        0.12        0.56      5.84 o 
  -6   3   0      152.07      148.74     10.24 o 
  -5   3   0      927.32      943.74     20.79 o 
  -4   3   0     1050.79     1057.59     20.38 o 
  -3   3   0      202.97      213.01      8.16 o 
  -2   3   0      779.05      740.07     13.74 o 
  -1   3   0     2971.42     2872.31     29.07 o 
   0   3   0     2149.38     2148.32     24.26 o 
   1   3   0        0.30        1.09      2.16 o 
   2   3   0       44.02       40.61      4.87 o 
   3   3   0     6524.90     6624.82     50.76 o 
   4   3   0       16.65       12.44      2.92 o 
   5   3   0      400.64      433.21      9.63 o 
   6   3   0        0.04       -0.95      4.14 o 
   7   3   0      373.96      364.82     11.63 o 
   8   3   0       48.92       48.32      6.44 o 
   9   3   0        2.05       -9.54      6.36 o 
  10   3   0        0.04      -10.17      7.68 o 
  11   3   0       40.73       31.85     11.12 o 
  12   3   0        6.08        1.30     14.35 o 
 -11   4   0        0.18       11.87     14.61 o 
 -10   4   0       14.27        0.37      8.37 o 
  -9   4   0        4.07        6.55      8.33 o 
  -8   4   0       11.38        3.69      7.68 o 
  -7   4   0      114.44      119.90     11.94 o 
  -6   4   0        0.00       -1.46      5.62 o 
  -5   4   0     1100.33     1134.08     23.84 o 
  -4   4   0      202.42      204.36     11.54 o 
  -3   4   0       54.37       43.40      5.52 o 
  -2   4   0      492.82      508.70     11.96 o 
  -1   4   0      411.49      415.17     10.97 o 
   0   4   0      514.35      520.15      7.77 o 
   1   4   0      941.52      894.89     14.62 o 
   2   4   0      788.47      782.85     14.19 o 
   3   4   0     3549.61     3877.82     33.43 o 
   4   4   0      752.25      705.94     11.77 o 
   5   4   0     4261.13     4301.28     39.46 o 
   6   4   0      125.87      141.18      6.97 o 
   7   4   0      375.96      445.88     12.13 o 
   8   4   0      241.49      232.54      9.38 o 
   9   4   0       12.60        5.08      5.47 o 
  10   4   0       54.97       76.40     19.89 o 
  11   4   0        7.43       -7.43      9.13 o 
  12   4   0       17.54       19.82     15.13 o 
 -10   5   0       11.96        9.44      9.91 o 
  -9   5   0        6.48        9.09      8.76 o 
  -8   5   0       99.76      123.54     23.87 o 
  -7   5   0        2.62       -4.61      6.46 o 
  -6   5   0        4.77        6.58      6.08 o 
  -5   5   0       10.44        8.74      5.85 o 
  -4   5   0        0.24       -2.65      4.35 o 
  -3   5   0      218.36      201.28      9.08 o 
  -2   5   0       24.64       21.90      6.98 o 
  -1   5   0       49.62       59.94      4.10 o 
   0   5   0       10.44        6.50      2.22 o 
   1   5   0      158.10      137.58      6.39 o 
   2   5   0       10.88       14.53      3.83 o 
   3   5   0       47.02       42.43      5.67 o 
   4   5   0       52.47       75.43      5.31 o 
   5   5   0      625.30      668.95     12.64 o 
   6   5   0       55.37       67.46      6.42 o 
   7   5   0       91.86       93.48      7.49 o 
   8   5   0      130.42      150.82     17.29 o 
   9   5   0        0.00       -1.97      5.41 o 
  10   5   0       69.52       72.26     18.46 o 
  11   5   0       10.96       -1.56      9.03 o 
  12   5   0        6.48        3.26     13.43 o 
 -10   6   0       11.98       17.35     11.31 o 
  -9   6   0        0.22       -9.16      8.76 o 
  -8   6   0       22.79       17.21      9.09 o 
  -7   6   0        2.03       -5.88      6.86 o 
  -6   6   0      211.13      198.65     13.11 o 
  -5   6   0      205.27      196.80     11.15 o 
  -4   6   0      130.15      152.93     15.98 o 
  -3   6   0        2.78        3.61      4.51 o 
  -2   6   0       48.22       45.80      5.94 o 
  -1   6   0       18.44       21.05      4.32 o 
   0   6   0       76.83       70.58      5.81 o 
   1   6   0      184.67      200.82      8.34 o 
   2   6   0      689.63      645.88     17.61 o 
   3   6   0       72.82       56.04      6.69 o 
   4   6   0       14.58       13.10      4.93 o 
   5   6   0       10.28        5.65      7.24 o 
   6   6   0      319.71      325.72      9.72 o 
   7   6   0       21.06       21.94      5.37 o 
   8   6   0       32.36       37.23     14.95 o 
   9   6   0        7.00        4.83      5.69 o 
  10   6   0        1.20       -4.25      5.62 o 
  11   6   0       47.37       37.11     11.53 o 
  12   6   0        3.82      -14.87     12.65 o 
  -9   7   0        0.16      -14.09      9.52 o 
  -8   7   0       13.84        8.69      8.55 o 
  -7   7   0        0.55       -2.73      7.48 o 
  -6   7   0        1.90       -2.35      9.39 o 
  -5   7   0       57.17       68.77     10.36 o 
  -4   7   0       87.91      101.12     10.28 o 
  -3   7   0       44.68       46.23      7.32 o 
  -2   7   0      104.60      122.30     31.24 o 
  -1   7   0      146.11      139.97      9.06 o 
   0   7   0      165.10      145.53      6.63 o 
   1   7   0       17.00       14.79      3.08 o 
   2   7   0      234.02      239.44     11.48 o 
   3   7   0       29.83       36.53      9.78 o 
   4   7   0       19.09       28.19      6.21 o 
   5   7   0        0.30       -2.26      5.29 o 
   6   7   0       11.18        9.70      7.30 o 
   7   7   0        9.01        9.49      4.95 o 
   8   7   0       62.38       51.91     14.80 o 
   9   7   0        0.15        1.01      7.18 o 
  10   7   0        5.71        7.91      9.72 o 
  11   7   0        1.82       -2.22     13.96 o 
  -8   8   0        0.39       -9.36      8.80 o 
  -7   8   0        0.55       -2.15      8.42 o 
  -6   8   0        1.13       -8.00      7.50 o 
  -5   8   0       17.53       11.96     10.63 o 
  -4   8   0      105.44       97.40     10.89 o 
  -3   8   0       35.14       25.26      6.98 o 
  -2   8   0        7.41        2.64      5.10 o 
  -1   8   0        1.90       -1.54      4.22 o 
   0   8   0      153.24      118.32      9.56 o 
   1   8   0        7.51        5.44      4.96 o 
   2   8   0        0.10       -6.21      4.14 o 
   3   8   0       44.07       29.34      6.87 o 
   4   8   0       81.34       94.10     11.67 o 
   5   8   0       13.04       10.48      6.31 o 
   6   8   0        4.72        1.10      6.36 o 
   7   8   0       34.23       25.55      8.30 o 
   8   8   0       86.07       69.73     10.93 o 
   9   8   0        0.01        1.06      7.70 o 
  10   8   0        0.97        0.87      8.58 o 
  11   8   0       15.16       12.70     10.05 o 
  -8   9   0        0.24       -8.64     10.17 o 
  -7   9   0        0.61       -5.26      8.84 o 
  -6   9   0        0.20      -10.89      7.26 o 
  -5   9   0        0.95       -9.00      9.91 o 
  -4   9   0       76.38       58.04     16.17 o 
  -3   9   0       68.40       54.65     13.56 o 
  -2   9   0       54.96       60.78     13.69 o 
  -1   9   0        0.18       -3.13      8.48 o 
   0   9   0       69.08       51.00     12.39 o 
   1   9   0        8.28        4.39      5.48 o 
   2   9   0        7.42       11.97      5.94 o 
   3   9   0       25.70       23.54      7.10 o 
   4   9   0        9.60        6.80      5.90 o 
   5   9   0        3.59       -4.26      5.78 o 
   6   9   0       28.07       21.00      8.14 o 
   7   9   0      182.19      182.09     14.63 o 
   8   9   0       17.71       12.52      8.02 o 
   9   9   0       71.66      102.88     26.22 o 
  10   9   0        5.85        6.46     14.02 o 
  11   9   0       36.23       45.61     12.57 o 
  -7  10   0        0.56      -14.48     14.22 o 
  -6  10   0       10.77        0.00     14.74 o 
  -5  10   0        7.53        2.09     13.17 o 
  -4  10   0       79.01      130.17     20.48 o 
  -3  10   0       39.64       41.08     13.96 o 
  -2  10   0       27.82       25.95     12.39 o 
  -1  10   0      102.53      103.30     17.35 o 
   0  10   0        0.16       -8.74      7.83 o 
   1  10   0       93.69       85.91     10.40 o 
   2  10   0      139.00      163.20     12.89 o 
   3  10   0      101.73       92.86     10.88 o 
   4  10   0       13.64        8.57      7.35 o 
   5  10   0      103.21       98.94     20.54 o 
   6  10   0        5.84        3.63      7.64 o 
   7  10   0       90.66      120.06     13.75 o 
   8  10   0       19.63       31.32      9.99 o 
   9  10   0      177.01      194.00     20.93 o 
  10  10   0       17.82       10.45     10.37 o 
  -6  11   0        2.82      -21.72     14.48 o 
  -5  11   0        5.46       -7.56     12.91 o 
  -4  11   0        0.19       -9.52     13.04 o 
  -3  11   0        0.01       -0.52     12.39 o 
  -2  11   0       97.43      119.21     21.26 o 
  -1  11   0        9.89       -3.91     11.48 o 
   0  11   0       21.40       -8.74     10.69 o 
   1  11   0       37.89       33.78     13.96 o 
   2  11   0      163.90      168.83     12.56 o 
   3  11   0       18.92       15.11      7.67 o 
   4  11   0        6.90        5.83      7.43 o 
   5  11   0       23.80       14.73      7.98 o 
   6  11   0       10.85        9.30      8.25 o 
   7  11   0        2.18       -4.09      9.46 o 
   8  11   0       12.42        8.39      9.10 o 
   9  11   0       12.16        8.13      9.87 o 
  10  11   0        0.78       -1.77     10.64 o 
  -5  12   0        0.12      -10.17     14.61 o 
  -4  12   0        1.32       -7.70     14.09 o 
  -3  12   0        0.08       -0.91     12.52 o 
  -2  12   0       19.16        4.43     12.13 o 
  -1  12   0       32.93       30.52     15.26 o 
   0  12   0       25.84       15.65     14.61 o 
   1  12   0       11.32        4.96     12.26 o 
   2  12   0        0.95       -7.04     12.00 o 
   3  12   0       35.65       34.40     10.10 o 
   4  12   0        1.20        0.98      7.50 o 
   5  12   0       74.07       57.80     11.11 o 
   6  12   0        2.41       -3.25      8.26 o 
   7  12   0       17.52       11.63      9.81 o 
   8  12   0        0.15       -7.14      8.88 o 
   9  12   0       15.53       34.44     21.46 o 
  -3  13   0        0.33       -6.91     13.17 o 
  -2  13   0       13.69       -1.96     13.43 o 
  -1  13   0       10.27       -6.39     12.52 o 
   0  13   0       43.64       54.78     19.56 o 
   1  13   0        0.61       14.09     15.00 o 
   2  13   0      173.10      229.81     28.56 o 
   3  13   0        3.50       -8.61     12.65 o 
   4  13   0        0.97       -2.87     13.83 o 
   5  13   0      124.18      155.09     16.53 o 
   6  13   0       47.00       60.82     12.57 o 
   7  13   0        8.79        5.50     16.69 o 
   8  13   0       26.33       27.81     12.53 o 
  -1  14   0        0.17      -12.26     14.61 o 
   0  14   0       24.71       15.91     17.48 o 
   1  14   0       26.20       33.78     16.43 o 
   2  14   0      115.05      105.25     22.43 o 
   3  14   0      111.23      176.47     27.39 o 
   4  14   0       45.06       38.48     18.78 o 
   5  14   0       13.66       15.52     16.69 o 
   6  14   0       27.62       11.35     18.00 o 
  -5 -14   1        1.85        9.53     18.72 o 
  -4 -14   1        2.70        6.82     10.43 o 
  -3 -14   1       23.55        7.70     15.39 o 
  -2 -14   1       10.90       -3.26     15.00 o 
  -1 -14   1        0.76       -6.00     14.61 o 
   0 -14   1       49.07       70.04     21.65 o 
   1 -14   1       18.30       18.39     17.22 o 
  -7 -13   1        9.96       20.72     11.51 o 
  -6 -13   1        5.92        6.31     14.48 o 
  -5 -13   1        2.21        1.65      9.38 o 
  -4 -13   1        1.47       -1.47      9.13 o 
  -3 -13   1        8.78        5.70      9.00 o 
  -2 -13   1        0.12        2.02      9.04 o 
  -1 -13   1      119.17      151.95     23.35 o 
   0 -13   1      101.73       98.73     21.91 o 
   1 -13   1       12.82        1.83     14.87 o 
   2 -13   1        6.04       -7.70     12.52 o 
   3 -13   1        5.92        5.87     14.61 o 
  -8 -12   1       34.99       44.82     30.59 o 
  -7 -12   1       31.00       25.44     10.74 o 
  -6 -12   1       11.38       10.40     19.30 o 
  -5 -12   1      107.31      102.36     13.47 o 
  -4 -12   1        2.83       -3.31      7.52 o 
  -3 -12   1        5.36        0.55      7.99 o 
  -2 -12   1        3.29        2.13      7.88 o 
  -1 -12   1       16.31       18.50      8.91 o 
   0 -12   1        0.03      -13.83     10.04 o 
   1 -12   1       21.42        3.26     12.91 o 
   2 -12   1       53.78       40.69     16.96 o 
   3 -12   1        2.98       -5.48     12.39 o 
   4 -12   1        1.86      -10.17     13.83 o 
   5 -12   1        1.29      -18.39     14.87 o 
  -9 -11   1        0.58       -3.16     10.17 o 
  -8 -11   1       13.30        7.66      9.50 o 
  -7 -11   1       34.68       24.47     10.70 o 
  -6 -11   1        3.82       -2.84      7.33 o 
  -5 -11   1        2.04       -3.59      6.98 o 
  -4 -11   1        5.87       -0.76      8.35 o 
  -3 -11   1        0.70      -10.01      6.67 o 
  -2 -11   1       37.08       46.40      9.82 o 
  -1 -11   1        0.56      -11.67      8.41 o 
   0 -11   1       20.06        3.93      8.67 o 
   1 -11   1        0.37       -3.00     10.43 o 
   2 -11   1        4.17       -9.65      9.91 o 
   3 -11   1       37.15       35.87     14.87 o 
   4 -11   1        0.20      -14.67      9.78 o 
   5 -11   1        0.83      -15.52     12.13 o 
   6 -11   1        1.10      -17.35     14.35 o 
 -10 -10   1        3.25        0.13     10.55 o 
  -9 -10   1       90.04       90.42     14.39 o 
  -8 -10   1        0.07       -0.33      8.48 o 
  -7 -10   1       55.42       49.49     16.56 o 
  -6 -10   1       23.71       21.90      9.15 o 
  -5 -10   1       66.04       68.61     10.51 o 
  -4 -10   1       17.85       13.70      7.31 o 
  -3 -10   1        0.01        1.36      6.83 o 
  -2 -10   1        6.87        1.17      6.63 o 
  -1 -10   1       20.04       10.38      6.96 o 
   0 -10   1       47.20       46.41     19.30 o 
   1 -10   1        5.98        3.13      9.65 o 
   2 -10   1       16.82        0.65     11.09 o 
   3 -10   1       16.20        1.30     10.17 o 
   4 -10   1        5.06      -13.83      9.78 o 
   5 -10   1        0.17      -13.56     11.87 o 
   6 -10   1        0.06      -17.87     12.52 o 
   7 -10   1        5.59        1.96     13.96 o 
 -11  -9   1       16.87       18.26     15.52 o 
 -10  -9   1       61.95       67.23     20.80 o 
  -9  -9   1       20.77       13.05     19.11 o 
  -8  -9   1        9.40       -1.79      7.28 o 
  -7  -9   1        9.98        2.97     11.41 o 
  -6  -9   1        0.68       -0.53      6.63 o 
  -5  -9   1        3.21       -0.31      6.69 o 
  -4  -9   1      165.60      177.92     13.19 o 
  -3  -9   1       11.88       12.19      6.98 o 
  -2  -9   1      183.25      178.70     11.47 o 
  -1  -9   1       81.14       89.97      9.88 o 
   0  -9   1        0.01       -6.52      4.59 o 
   1  -9   1        3.41        0.67      5.38 o 
   2  -9   1       13.24        2.35      9.13 o 
   3  -9   1        0.38       -1.70      8.74 o 
   4  -9   1        7.82        8.48     11.48 o 
   5  -9   1       23.66        6.65     11.61 o 
   6  -9   1        7.33        2.87     12.00 o 
   7  -9   1        7.96      -13.30     11.87 o 
   8  -9   1        6.61        2.61     15.26 o 
 -11  -8   1       21.20       18.65     14.87 o 
 -10  -8   1       15.79       17.48      9.62 o 
  -9  -8   1        8.47        5.28      7.92 o 
  -8  -8   1       37.45       36.77     20.48 o 
  -7  -8   1        7.24       -2.43      6.42 o 
  -6  -8   1        2.36       -1.69      6.08 o 
  -5  -8   1       10.08       11.11      6.98 o 
  -4  -8   1      106.99      160.26     12.03 o 
  -3  -8   1       34.33       31.07      7.33 o 
  -2  -8   1      140.88      175.29     19.82 o 
  -1  -8   1      214.39      205.30      9.99 o 
   0  -8   1       49.63       52.57      8.22 o 
   1  -8   1       14.10       19.13      5.80 o 
   2  -8   1        0.04       -5.04      3.95 o 
   3  -8   1        0.04       -2.39      5.07 o 
   4  -8   1        4.77       -1.84      5.39 o 
   5  -8   1        1.48       -7.77      5.77 o 
   6  -8   1      121.15      124.49     13.00 o 
   7  -8   1        3.16       -6.02      7.88 o 
   8  -8   1        1.53       -4.51      9.21 o 
   9  -8   1        0.03        2.56     10.25 o 
 -10  -7   1      112.72      137.01     14.13 o 
  -9  -7   1       38.34       35.37     14.28 o 
  -8  -7   1       88.19       90.08     11.28 o 
  -7  -7   1        6.14        1.80      6.87 o 
  -6  -7   1      159.03      152.04     11.15 o 
  -5  -7   1      197.81      236.75     12.91 o 
  -4  -7   1       19.28       18.94      6.04 o 
  -3  -7   1       10.34        7.70      7.17 o 
  -2  -7   1       10.43        5.54      4.56 o 
  -1  -7   1      455.51      477.87     13.64 o 
   0  -7   1        6.34        0.74      2.23 o 
   1  -7   1        0.08       -1.88      2.76 o 
   2  -7   1       43.78       44.57      4.80 o 
   3  -7   1       20.24       14.89      5.29 o 
   4  -7   1        4.51       -4.75      8.80 o 
   5  -7   1       30.08       23.16      7.36 o 
   6  -7   1       70.16       74.59     10.69 o 
   7  -7   1       19.97       19.87      8.39 o 
   8  -7   1        8.91        2.06      8.08 o 
   9  -7   1        1.82       -1.85      8.74 o 
 -11  -6   1        5.50       -1.17     13.17 o 
 -10  -6   1        8.06        6.64      6.59 o 
  -9  -6   1        2.61        2.37      5.73 o 
  -8  -6   1      165.11      179.65     11.10 o 
  -7  -6   1       35.54       29.21      5.98 o 
  -6  -6   1      221.24      200.27      8.11 o 
  -5  -6   1      344.40      373.57      9.78 o 
  -4  -6   1     2022.93     2152.68     24.78 o 
  -3  -6   1      484.32      562.00     14.70 o 
  -2  -6   1      114.27      122.97      8.99 o 
  -1  -6   1       85.32       94.38     14.93 o 
   0  -6   1        0.52       -4.87      3.25 o 
   1  -6   1      192.82      180.06      7.67 o 
   2  -6   1      109.65      109.63      8.84 o 
   3  -6   1       14.32       13.04      7.43 o 
   4  -6   1       89.69       86.92      8.74 o 
   5  -6   1       21.72       26.44      7.27 o 
   6  -6   1       30.11       30.40      7.58 o 
   7  -6   1       20.38       10.67      7.13 o 
   8  -6   1        5.56       -4.97      7.12 o 
   9  -6   1        0.04      -11.47      7.65 o 
  10  -6   1        3.41       -1.40     10.11 o 
 -12  -5   1       11.53       -2.87     15.26 o 
 -11  -5   1        0.26      -13.43     12.26 o 
 -10  -5   1       61.45       71.27     12.16 o 
  -9  -5   1      109.91      123.83      9.97 o 
  -8  -5   1       18.21       14.87      5.94 o 
  -7  -5   1      130.28      138.61      9.10 o 
  -6  -5   1       36.98       38.84      5.48 o 
  -5  -5   1      162.40      160.68      6.72 o 
  -4  -5   1      960.16      991.98     14.77 o 
  -3  -5   1     4665.82     4940.26     46.99 o 
  -2  -5   1       13.89       24.56      4.74 o 
  -1  -5   1     1144.81     1057.70     17.95 o 
   0  -5   1       95.64       95.81      6.04 o 
   1  -5   1      359.15      402.28      8.93 o 
   2  -5   1      163.47      163.77      5.42 o 
   3  -5   1       64.74       77.71      7.11 o 
   4  -5   1       49.04       49.14      6.79 o 
   5  -5   1      190.81      185.36     10.36 o 
   6  -5   1       27.30       11.47      6.39 o 
   7  -5   1      200.98      201.27     13.32 o 
   8  -5   1        3.29      -11.75      9.59 o 
   9  -5   1        3.78        6.76      8.91 o 
  10  -5   1       17.96       19.12     11.48 o 
  11  -5   1       18.50        4.19     10.29 o 
 -12  -4   1        1.33        2.48     13.69 o 
 -11  -4   1       17.36        2.22     12.26 o 
 -10  -4   1      135.26      167.44     23.80 o 
  -9  -4   1       21.85       16.55      6.52 o 
  -8  -4   1        3.17       -0.84      4.80 o 
  -7  -4   1      130.61      153.12     10.11 o 
  -6  -4   1       27.00       33.16      5.00 o 
  -5  -4   1      234.90      211.19      9.68 o 
  -4  -4   1       52.18       56.01      4.76 o 
  -3  -4   1     1432.07     1477.08     16.95 o 
  -2  -4   1      408.72      400.64      8.88 o 
  -1  -4   1        6.70       26.22     12.65 o 
   0  -4   1      930.38      884.14     14.70 o 
   1  -4   1     4889.14     5059.38     39.74 o 
   2  -4   1      477.72      493.11     10.18 o 
   3  -4   1       76.98       70.37      6.58 o 
   4  -4   1        0.43        0.71      3.71 o 
   5  -4   1      633.06      615.28     16.96 o 
   6  -4   1       23.47       21.68      6.46 o 
   7  -4   1        0.15       -2.89      5.62 o 
   8  -4   1      307.95      320.32     15.79 o 
   9  -4   1      156.20      209.37     16.84 o 
  10  -4   1       13.73        0.00     11.09 o 
  11  -4   1       14.08       13.44      9.42 o 
 -12  -3   1       47.58       56.87     19.30 o 
 -11  -3   1       28.57       46.30     17.61 o 
 -10  -3   1       77.57       89.29     12.94 o 
  -9  -3   1      162.48      181.83     16.89 o 
  -8  -3   1        1.01       -6.79      4.53 o 
  -7  -3   1        0.89        0.46      4.36 o 
  -6  -3   1        0.16       -3.44      3.30 o 
  -5  -3   1     1409.87     1456.42     19.01 o 
  -4  -3   1       43.97       30.75      3.78 o 
  -3  -3   1      595.13      518.31      8.87 o 
  -2  -3   1      235.08      250.51      6.02 o 
  -1  -3   1      409.94      429.73     10.37 o 
   0  -3   1     3548.52     3482.77     34.58 o 
   1  -3   1     2344.72     2349.59     20.55 o 
   2  -3   1     7740.71     7604.47     56.98 o 
   3  -3   1       21.44       16.15      3.76 o 
   4  -3   1      737.83      692.51     15.94 o 
   5  -3   1      596.82      627.81     19.56 o 
   6  -3   1      110.06      129.76     12.26 o 
   7  -3   1      211.63      197.64     12.26 o 
   8  -3   1       58.86       75.20     10.40 o 
   9  -3   1       81.64       87.78     16.83 o 
  10  -3   1       14.66       -0.33      6.81 o 
  11  -3   1      100.40      113.69     16.83 o 
 -12  -2   1        2.75        4.56     14.61 o 
 -11  -2   1        9.07        8.61     12.91 o 
 -10  -2   1      123.78      120.45     14.39 o 
  -9  -2   1      400.64      426.81     17.59 o 
  -8  -2   1      113.54      143.03      8.92 o 
  -7  -2   1      490.80      473.29     11.73 o 
  -6  -2   1        4.55        0.62      3.41 o 
  -5  -2   1      739.39      705.94     15.39 o 
  -4  -2   1       51.46       58.76      7.06 o 
  -3  -2   1       34.95       60.40      7.44 o 
  -2  -2   1     2702.55     2720.91     23.26 o 
  -1  -2   1    10351.09    10244.16     85.91 o 
   0  -2   1     1267.42     1297.54     15.00 o 
   1  -2   1      933.41      980.69      9.97 o 
   2  -2   1     4252.40     4172.76     42.51 o 
   3  -2   1        0.02        0.39      2.60 o 
   4  -2   1     3440.66     3428.71     41.32 o 
   5  -2   1        0.24       -3.21      3.88 o 
   6  -2   1      184.82      170.06      9.77 o 
   7  -2   1       39.97       48.33     12.13 o 
   8  -2   1        0.15        1.89      8.28 o 
   9  -2   1        3.91        1.43      5.81 o 
  10  -2   1      124.72      166.95     12.97 o 
  11  -2   1        8.09       12.68      8.39 o 
  12  -2   1       14.85       17.62     11.50 o 
 -12  -1   1        6.35      -13.96     12.65 o 
 -11  -1   1        2.39        0.13     11.74 o 
 -10  -1   1      297.40      308.46     23.87 o 
  -9  -1   1        3.02       15.75      8.33 o 
  -8  -1   1      457.47      446.74     16.87 o 
  -7  -1   1      105.48      136.32      8.45 o 
  -6  -1   1      314.39      335.79      8.98 o 
  -5  -1   1        0.56        0.79      2.82 o 
  -4  -1   1      397.32      388.49      7.99 o 
  -3  -1   1      120.29      100.41      4.59 o 
  -2  -1   1     2835.71     2638.05     22.16 o 
  -1  -1   1      232.00      239.28      6.91 o 
   1  -1   1      146.22       84.13      8.09 o 
   2  -1   1     4158.96     4171.33     41.45 o 
   3  -1   1    11708.78    11886.51    107.24 o 
   4  -1   1      860.39      852.98     18.06 o 
   5  -1   1      639.42      632.23     25.95 o 
   6  -1   1       61.83       53.34      9.78 o 
   7  -1   1        1.69       -0.09      4.16 o 
   8  -1   1        2.28       -5.02      4.63 o 
   9  -1   1       51.12       59.74      9.50 o 
  10  -1   1      222.37      213.60     11.06 o 
  11  -1   1        0.93       -3.17      8.46 o 
  12  -1   1       63.21       57.02     13.57 o 
 -12   0   1        4.18        1.17     14.87 o 
 -11   0   1      120.72      136.30     22.43 o 
 -10   0   1        6.43        2.09     11.61 o 
  -9   0   1       58.65       68.45     11.25 o 
  -8   0   1      987.29     1017.21     25.50 o 
  -7   0   1      106.40      117.58     10.74 o 
  -6   0   1      199.94      190.44      5.90 o 
  -5   0   1      112.32      108.76      5.26 o 
  -4   0   1      121.98      105.90      3.78 o 
  -3   0   1        0.02       -2.17      1.44 o 
  -2   0   1    11240.68    11590.43     79.60 o 
  -1   0   1       51.12       49.30      3.78 o 
   2   0   1      505.15      514.79     12.78 o 
   3   0   1     5188.10     5349.24     41.73 o 
   4   0   1     1077.48      967.64     13.70 o 
   5   0   1      567.56      590.90     11.53 o 
   6   0   1      416.97      384.62     10.27 o 
   7   0   1      299.80      310.32     10.17 o 
   8   0   1        0.61       -1.31      4.24 o 
   9   0   1      110.41      114.42     21.13 o 
  10   0   1       52.89       58.06     11.30 o 
  11   0   1       38.88       49.83     12.39 o 
  12   0   1       18.69        5.74     10.68 o 
 -11   1   1        1.25       14.61     12.65 o 
 -10   1   1      130.00      182.86     22.96 o 
  -9   1   1      454.08      471.09     19.17 o 
  -8   1   1      125.45      147.58     13.11 o 
  -7   1   1      285.27      275.08      9.83 o 
  -6   1   1       10.49        3.62      3.09 o 
  -5   1   1      524.85      526.95     11.32 o 
  -4   1   1        4.65        2.76      2.30 o 
  -3   1   1     1470.55     1632.94     38.61 o 
  -2   1   1       84.90       78.28      8.41 o 
  -1   1   1     2213.69     2138.22     37.24 o 
   1   1   1     1131.27     1169.67     19.17 o 
   2   1   1       48.63       83.72     23.22 o 
   3   1   1       69.32       68.18      3.15 o 
   4   1   1        9.98        2.47      3.04 o 
   5   1   1       69.28       79.00      4.54 o 
   6   1   1       83.45       96.88      9.15 o 
   7   1   1        2.64        2.27      3.27 o 
   8   1   1       50.60       49.98     10.30 o 
   9   1   1       25.39       11.14      8.13 o 
  10   1   1        0.81      -10.80      7.20 o 
  11   1   1        2.59       -3.10     10.11 o 
  12   1   1       53.04       63.54     14.48 o 
 -11   2   1       11.55       13.43     13.69 o 
 -10   2   1        1.32       -7.17      9.91 o 
  -9   2   1       26.90       21.45      7.65 o 
  -8   2   1       41.95       41.42      7.32 o 
  -7   2   1      113.40       96.65     15.52 o 
  -6   2   1      511.65      534.41     16.34 o 
  -5   2   1      987.17      953.29     12.95 o 
  -4   2   1     1194.64     1105.04     20.31 o 
  -3   2   1      279.27      261.46      9.13 o 
  -2   2   1       56.13       56.14      4.77 o 
  -1   2   1      480.50      523.71      9.57 o 
   0   2   1      183.26      171.25      4.56 o 
   1   2   1    16499.92    16371.29    194.99 o 
   2   2   1        1.84       -2.42      1.61 o 
   3   2   1      246.50      227.07      5.36 o 
   4   2   1      957.41      912.10     12.45 o 
   5   2   1     1797.84     1716.51     19.81 o 
   6   2   1       61.62       62.40      5.67 o 
   7   2   1      200.42      190.65      7.34 o 
   8   2   1        7.48        0.43      3.91 o 
   9   2   1       56.04       47.91      9.81 o 
  10   2   1       69.21       75.65     11.80 o 
  11   2   1       47.68       23.40     10.60 o 
  12   2   1       62.71       64.55     13.46 o 
 -11   3   1       20.82       31.95     16.04 o 
 -10   3   1        5.65        1.17     11.48 o 
  -9   3   1       15.45        3.15      6.65 o 
  -8   3   1       10.36       10.99      7.38 o 
  -7   3   1       19.47       21.50      7.88 o 
  -6   3   1       14.52       16.81      6.96 o 
  -5   3   1      812.14      723.28     18.26 o 
  -4   3   1       76.35       89.57      7.88 o 
  -3   3   1      479.16      410.80     11.51 o 
  -2   3   1       54.33       56.57      5.25 o 
  -1   3   1     1936.80     1839.27     32.41 o 
   0   3   1       89.27       93.18      6.78 o 
   1   3   1      319.42      306.50      6.77 o 
   2   3   1       25.39       26.15      3.46 o 
   3   3   1     4824.23     4602.29     45.94 o 
   4   3   1      591.31      655.73     10.67 o 
   5   3   1     6601.40     7073.08     56.79 o 
   6   3   1      274.72      269.03      8.16 o 
   7   3   1       40.68       39.66      5.26 o 
   8   3   1       29.59       27.59      5.35 o 
   9   3   1        0.30       -8.65      5.76 o 
  10   3   1       11.34       11.16      8.30 o 
  11   3   1       18.47       16.09      9.90 o 
  12   3   1        3.90       -8.83      8.73 o 
 -10   4   1        3.72       -1.70     11.87 o 
  -9   4   1        2.47      -10.08      7.92 o 
  -8   4   1       38.43       30.29      9.31 o 
  -7   4   1        0.19       -3.15      6.28 o 
  -6   4   1      131.46      156.08     12.45 o 
  -5   4   1      238.21      242.78     11.52 o 
  -4   4   1      174.04      188.71     23.74 o 
  -3   4   1       10.05        7.02      4.22 o 
  -2   4   1      126.33      124.59      6.61 o 
  -1   4   1        4.64        0.23      2.54 o 
   0   4   1      113.40      114.63      4.94 o 
   1   4   1      483.60      446.82      9.00 o 
   2   4   1      129.56      124.39      5.71 o 
   3   4   1      504.29      535.58     11.98 o 
   4   4   1        2.02       -2.39      3.12 o 
   5   4   1      196.94      197.79      6.78 o 
   6   4   1      644.50      688.62     13.15 o 
   7   4   1       19.58       24.52      4.88 o 
   8   4   1      115.70      138.04     10.01 o 
   9   4   1        0.18       -6.88      4.59 o 
  10   4   1       30.76       18.24      8.73 o 
  11   4   1       34.00       32.34     10.47 o 
  12   4   1       21.66       27.19     11.73 o 
 -10   5   1       33.77       17.48     13.83 o 
  -9   5   1       12.01       -1.53      8.61 o 
  -8   5   1        0.05       -4.66      7.74 o 
  -7   5   1        0.95       -9.26      6.17 o 
  -6   5   1      159.98      161.99     14.80 o 
  -5   5   1       97.72      118.03     11.01 o 
  -4   5   1      257.68      257.33     25.63 o 
  -3   5   1      206.48      190.10      9.31 o 
  -2   5   1        0.00       -4.41      3.40 o 
  -1   5   1        0.00       -1.36      3.04 o 
   0   5   1      103.91       99.25      7.04 o 
   1   5   1        3.75        4.95      2.46 o 
   2   5   1        7.79        3.62      2.04 o 
   3   5   1      392.72      401.67     13.83 o 
   4   5   1       74.02       96.03      7.64 o 
   5   5   1       15.69       14.99      6.20 o 
   6   5   1        0.44       -4.23      2.82 o 
   7   5   1       28.19       25.32      4.94 o 
   8   5   1      230.94      198.46      8.82 o 
   9   5   1        1.35       -7.02      4.68 o 
  10   5   1        2.59        0.21      5.61 o 
  11   5   1       68.97       78.01     13.21 o 
  12   5   1       12.55       18.51     10.64 o 
  -9   6   1        1.39       -5.83      8.95 o 
  -8   6   1       20.85        9.05      9.19 o 
  -7   6   1        5.05       -2.30      7.07 o 
  -6   6   1        0.02       -5.61      7.28 o 
  -5   6   1        0.94       -1.34      6.08 o 
  -4   6   1      255.92      231.62     14.41 o 
  -3   6   1      157.52      155.63     10.04 o 
  -2   6   1        0.89       -5.23      3.83 o 
  -1   6   1        0.00       -4.63      3.37 o 
   0   6   1        1.23       -0.89      3.32 o 
   1   6   1       44.26       36.02      4.44 o 
   2   6   1        0.01       -2.45      2.09 o 
   3   6   1      135.66      135.90      7.78 o 
   4   6   1      712.33      824.74     39.71 o 
   5   6   1       16.51       12.27      5.40 o 
   6   6   1      318.36      368.26     13.18 o 
   7   6   1        0.77       -1.15      4.79 o 
   8   6   1       28.73       15.33      5.47 o 
   9   6   1       22.83       14.13      6.02 o 
  10   6   1       31.48       40.75      7.48 o 
  11   6   1        1.54       -6.71     11.28 o 
  12   6   1       10.71       -2.66     10.06 o 
  -9   7   1        0.02      -14.87      9.91 o 
  -8   7   1        0.26      -12.45      8.30 o 
  -7   7   1        0.05      -10.72      7.15 o 
  -6   7   1       13.51        7.02      7.42 o 
  -5   7   1       16.63        0.71      9.13 o 
  -4   7   1       33.22       26.37      7.42 o 
  -3   7   1        2.30       -4.44      4.75 o 
  -2   7   1       16.02       16.42      7.04 o 
  -1   7   1        2.52       -0.66      4.89 o 
   0   7   1      392.41      436.88     12.03 o 
   1   7   1        5.61        2.58      3.51 o 
   2   7   1       21.30       11.90      4.57 o 
   3   7   1       52.64       62.48      4.92 o 
   4   7   1      836.62      791.11     18.61 o 
   5   7   1       41.77       39.62      7.15 o 
   6   7   1       58.90       53.21      8.11 o 
   7   7   1       26.59       29.25      7.33 o 
   8   7   1        2.82       -0.76      5.89 o 
   9   7   1       22.99       18.19      8.33 o 
  10   7   1      130.25      123.15     13.12 o 
  11   7   1       21.76       11.35     14.35 o 
  12   7   1       34.52       18.00     15.91 o 
  -8   8   1        0.69       -9.22      9.45 o 
  -7   8   1        6.26       -0.16      8.85 o 
  -6   8   1        7.96        3.25      8.11 o 
  -5   8   1        0.36       -9.14      6.51 o 
  -4   8   1        7.94        5.89      6.82 o 
  -3   8   1        6.69        5.26      6.08 o 
  -2   8   1       26.05       18.03      6.54 o 
  -1   8   1      180.29      181.15      9.69 o 
   0   8   1       39.42       38.94      6.24 o 
   1   8   1       23.98       32.19      5.48 o 
   2   8   1       76.55       85.95     13.04 o 
   3   8   1      112.06      137.65     10.56 o 
   4   8   1       32.06       16.78      6.08 o 
   5   8   1       17.92       10.68      5.87 o 
   6   8   1        0.78       -1.18      5.42 o 
   7   8   1       68.28       85.53     10.38 o 
   8   8   1       28.25       17.59     11.41 o 
   9   8   1      120.24      118.28     13.52 o 
  10   8   1        0.00       -5.86      7.38 o 
  11   8   1       74.15       55.95     19.30 o 
  12   8   1       27.27       15.13     16.04 o 
  -7   9   1        0.05       -1.04      9.75 o 
  -6   9   1        2.95        1.73      8.95 o 
  -5   9   1       11.78        1.06      7.72 o 
  -4   9   1        1.37       -5.84      7.27 o 
  -3   9   1        1.39       -6.52      6.45 o 
  -2   9   1       11.97       11.74     10.30 o 
  -1   9   1      523.72      528.62     25.43 o 
   0   9   1       11.73       13.04     10.04 o 
   1   9   1       59.33       63.00     13.04 o 
   2   9   1       17.87       21.65      9.65 o 
   3   9   1       47.16       57.95      8.59 o 
   4   9   1        8.05        5.58      5.64 o 
   5   9   1       38.87       38.60      8.18 o 
   6   9   1        2.27       -4.84      5.58 o 
   7   9   1       42.29       32.69      8.76 o 
   8   9   1        0.08        4.16      7.76 o 
   9   9   1      151.81      152.87     31.37 o 
  10   9   1       10.75       19.30      9.50 o 
  11   9   1        2.55       -5.09     13.69 o 
  -7  10   1        0.06       -2.61     16.04 o 
  -6  10   1        0.97        4.30     15.52 o 
  -5  10   1        0.08        1.30     13.43 o 
  -4  10   1       25.84       13.17     12.91 o 
  -3  10   1        0.13        2.35     10.30 o 
  -2  10   1       10.40        0.52     10.43 o 
  -1  10   1        0.13      -11.54      7.70 o 
   0  10   1      351.87      351.89     22.69 o 
   1  10   1      365.41      333.37     21.91 o 
   2  10   1       10.75        1.96      8.74 o 
   3  10   1       58.08       54.26     13.56 o 
   4  10   1       11.34       14.40      7.33 o 
   5  10   1        5.30       -1.68      6.36 o 
   6  10   1        0.14       -4.98      6.36 o 
   7  10   1      179.94      198.54     19.43 o 
   8  10   1       45.56       32.35      9.71 o 
   9  10   1      109.63      105.97     14.63 o 
  10  10   1        4.52        8.22     14.87 o 
  11  10   1        1.24        1.57     14.35 o 
  -6  11   1       21.97       39.65     19.82 o 
  -5  11   1       23.06       14.87     15.78 o 
  -4  11   1       12.76       21.39     15.52 o 
  -3  11   1        0.00       -7.70     11.09 o 
  -2  11   1       31.46       42.91     15.13 o 
  -1  11   1       45.75       52.04     15.65 o 
   0  11   1       34.79       19.69     13.56 o 
   1  11   1       32.78       17.22     13.04 o 
   2  11   1       74.90       72.26     19.04 o 
   3  11   1      169.27      199.03     23.48 o 
   4  11   1        4.32       -2.48     10.04 o 
   5  11   1       13.76       -2.09     10.56 o 
   6  11   1       15.10       13.52      8.34 o 
   7  11   1       22.56       22.10      9.86 o 
   8  11   1       28.40       18.05     15.72 o 
   9  11   1        5.08        5.22     13.69 o 
  10  11   1        0.11      -16.17     12.13 o 
  -4  12   1        2.97      -18.39     12.26 o 
  -3  12   1        4.63       -7.43     12.91 o 
  -2  12   1       24.46       20.61     14.09 o 
  -1  12   1       26.57        5.48     14.09 o 
   0  12   1        3.31       -3.13     11.22 o 
   1  12   1      165.76      216.12     24.65 o 
   2  12   1      258.52      296.33     24.26 o 
   3  12   1        1.43       -3.00     11.35 o 
   4  12   1        4.23       -6.26     12.26 o 
   5  12   1       18.16       16.83     14.09 o 
   6  12   1       14.37       13.30     13.56 o 
   7  12   1        5.84       -3.13     14.61 o 
   8  12   1       10.49        5.48     15.39 o 
   9  12   1        0.02      -10.83     13.56 o 
  -3  13   1        4.87        5.74     15.52 o 
  -2  13   1       43.79       65.21     19.82 o 
  -1  13   1        0.56        2.87     14.35 o 
   0  13   1       13.61       -9.78     12.00 o 
   1  13   1       10.80       22.82     15.39 o 
   2  13   1       40.25       29.74     15.39 o 
   3  13   1       31.91       43.43     18.78 o 
   4  13   1      150.31      159.77     23.87 o 
   5  13   1       11.15        7.30     13.83 o 
   6  13   1       56.00       67.56     19.82 o 
   7  13   1        3.92       17.61     16.43 o 
   8  13   1        0.11       -8.35     15.78 o 
  -1  14   1        2.19       -0.91     15.65 o 
   0  14   1        1.32        3.91     15.26 o 
   1  14   1        0.30      -17.48     13.04 o 
   2  14   1       16.37        9.26     15.78 o 
   3  14   1       68.74       87.13     23.48 o 
   4  14   1       22.28       24.00     17.61 o 
   5  14   1       77.65       77.34     22.30 o 
   6  14   1       19.31        4.17     14.74 o 
  -5 -14   2        2.51        3.72     10.76 o 
  -4 -14   2        0.10       -5.20     10.39 o 
  -3 -14   2       10.49       15.40     11.18 o 
  -2 -14   2       14.68       45.43     11.79 o 
  -1 -14   2        1.11       -5.11      9.97 o 
   0 -14   2        0.76      -10.56     13.96 o 
   1 -14   2        3.43      -17.09     12.91 o 
  -7 -13   2        5.44        1.65     10.51 o 
  -6 -13   2        1.93       -1.64      9.91 o 
  -5 -13   2        2.25       -2.34      9.71 o 
  -4 -13   2       19.25       10.93     10.24 o 
  -3 -13   2       37.94       51.31     12.29 o 
  -2 -13   2       24.85       33.63     13.63 o 
  -1 -13   2        2.86        2.78      8.99 o 
   0 -13   2        8.05        3.79     12.06 o 
   1 -13   2        7.09        9.91     15.00 o 
   2 -13   2        2.28       -7.70     12.26 o 
   3 -13   2       13.32       -3.65     15.78 o 
  -8 -12   2        0.63        1.55     14.15 o 
  -7 -12   2      120.43      156.12     32.41 o 
  -6 -12   2       28.41       36.46     11.60 o 
  -5 -12   2       30.57       28.78     10.69 o 
  -4 -12   2        0.30       -7.45      8.25 o 
  -3 -12   2        4.64        8.40      9.03 o 
  -2 -12   2        5.71       -1.55      7.70 o 
  -1 -12   2       20.65       12.85      8.71 o 
   0 -12   2       31.80       35.47      9.53 o 
   1 -12   2        9.95        0.39     11.61 o 
   2 -12   2        6.03       -5.87     13.17 o 
   3 -12   2        1.40       -4.96     11.61 o 
   4 -12   2        0.00      -11.61     13.43 o 
   5 -12   2       19.38        4.30     14.74 o 
  -9 -11   2       17.04       27.00     17.74 o 
  -8 -11   2        3.93       -0.91     10.14 o 
  -7 -11   2       16.70       17.71     10.27 o 
  -6 -11   2       28.01       42.06     14.22 o 
  -5 -11   2       19.72       17.96      9.91 o 
  -4 -11   2       32.78       19.52      8.75 o 
  -3 -11   2        5.08       -2.58      7.09 o 
  -2 -11   2       10.02        6.73      7.54 o 
  -1 -11   2        2.92       -3.28      6.77 o 
   0 -11   2        3.21       -1.52      7.05 o 
   1 -11   2        2.96       -3.41      7.89 o 
   2 -11   2        0.12      -15.26     10.30 o 
   3 -11   2        2.25       -3.39     11.74 o 
   4 -11   2       35.00       30.00     16.96 o 
   5 -11   2        1.89       -9.39     11.35 o 
   6 -11   2        0.01        2.74     14.48 o 
 -10 -10   2        6.23       34.69     18.13 o 
  -9 -10   2        9.92       32.48     16.56 o 
  -8 -10   2        7.78       -0.70      8.93 o 
  -7 -10   2        8.83       16.74      9.54 o 
  -6 -10   2      202.21      248.79     17.96 o 
  -5 -10   2        0.02        5.12      7.41 o 
  -4 -10   2        0.09       -4.14      7.37 o 
  -3 -10   2        0.74       -8.38      6.08 o 
  -2 -10   2       14.04        9.09      7.28 o 
  -1 -10   2        6.86        4.91     11.74 o 
   0 -10   2       13.94       17.11      7.07 o 
   1 -10   2       25.98       27.78     11.61 o 
   2 -10   2        0.50      -10.96      8.74 o 
   3 -10   2       27.73       31.95     13.17 o 
   4 -10   2        2.60       -6.26     12.00 o 
   5 -10   2       13.49       -7.96     11.09 o 
   6 -10   2       30.25       34.04     16.56 o 
   7 -10   2        0.29       -8.61     12.52 o 
 -10  -9   2        3.52       -5.35     12.52 o 
  -9  -9   2       13.96       10.56     14.87 o 
  -8  -9   2       24.82       15.96     10.23 o 
  -7  -9   2        2.23       -7.69      7.88 o 
  -6  -9   2        9.40       -1.59      7.02 o 
  -5  -9   2        3.86       -5.71      6.89 o 
  -4  -9   2       65.39       75.57     11.67 o 
  -3  -9   2       26.93       23.70      7.80 o 
  -2  -9   2       10.18        0.87      6.41 o 
  -1  -9   2       35.03       29.43      7.63 o 
   0  -9   2       24.33       16.85      6.45 o 
   1  -9   2       35.08       50.46     15.46 o 
   2  -9   2        1.11       -7.65      5.10 o 
   3  -9   2       17.95        6.91      9.78 o 
   4  -9   2       51.14       44.35     13.83 o 
   5  -9   2       41.55       49.04     14.87 o 
   6  -9   2       30.62       34.30     14.48 o 
   7  -9   2        4.79        8.48     13.43 o 
   8  -9   2        0.02      -11.87     13.96 o 
 -10  -8   2        7.91        5.48     12.52 o 
  -9  -8   2       11.65       10.69     13.43 o 
  -8  -8   2       21.97       26.54     12.98 o 
  -7  -8   2       14.10       12.18      7.80 o 
  -6  -8   2       81.62      110.21     36.98 o 
  -5  -8   2       13.04        6.07      6.48 o 
  -4  -8   2       58.36       66.32     10.56 o 
  -3  -8   2        3.59        8.61      6.21 o 
  -2  -8   2      143.03      152.26     10.50 o 
  -1  -8   2      133.86      161.23     11.96 o 
   0  -8   2       93.13      103.45     11.80 o 
   1  -8   2       86.57       87.97      9.65 o 
   2  -8   2       56.67       62.90      7.82 o 
   3  -8   2        0.09       -1.43      7.83 o 
   4  -8   2        2.83       -5.13      5.42 o 
   5  -8   2       19.15       18.88      7.95 o 
   6  -8   2        1.76        1.41      8.54 o 
   7  -8   2        4.65       -5.07      7.74 o 
   8  -8   2       36.72       15.86     10.45 o 
   9  -8   2        0.58       -1.95     10.10 o 
 -10  -7   2       38.92       33.52     14.61 o 
  -9  -7   2        1.58      -15.26     10.17 o 
  -8  -7   2      120.06      123.95     13.64 o 
  -7  -7   2        6.15       -9.81      6.54 o 
  -6  -7   2      509.44      501.21     30.59 o 
  -5  -7   2       59.14       50.59      8.90 o 
  -4  -7   2      753.71      746.10     18.86 o 
  -3  -7   2      268.40      280.54     11.84 o 
  -2  -7   2       22.88       16.76     11.61 o 
  -1  -7   2      132.84      151.43     12.39 o 
   0  -7   2       38.72       37.56      6.45 o 
   1  -7   2      140.23      149.99      8.62 o 
   2  -7   2       20.37       19.92      5.40 o 
   3  -7   2        3.91       -1.88      3.38 o 
   4  -7   2        0.12       -5.86      4.67 o 
   5  -7   2       19.17       27.51      7.67 o 
   6  -7   2        2.18       -0.76      6.98 o 
   7  -7   2       28.43       21.77      9.02 o 
   8  -7   2        0.75        1.08      8.04 o 
   9  -7   2        1.00        1.06      9.87 o 
  10  -7   2       28.00       24.02     12.00 o 
 -10  -6   2       50.92       42.65     15.39 o 
  -9  -6   2       48.86       50.32     10.28 o 
  -8  -6   2       42.59       48.28     11.43 o 
  -7  -6   2        5.18        5.03      5.06 o 
  -6  -6   2      133.23      142.89      8.50 o 
  -5  -6   2        0.17       -0.13      3.54 o 
  -4  -6   2       75.12      121.84     10.06 o 
  -3  -6   2      683.28      597.23     10.34 o 
  -2  -6   2     1478.92     1528.75     34.56 o 
  -1  -6   2     1391.93     1441.05     39.78 o 
   0  -6   2      739.02      759.71     16.21 o 
   1  -6   2       12.60        2.67      4.06 o 
   2  -6   2      167.64      134.11      5.71 o 
   3  -6   2      316.59      280.20      7.91 o 
   4  -6   2      123.71      114.83      8.82 o 
   5  -6   2        6.82        4.70      5.40 o 
   6  -6   2        6.89        5.46      6.42 o 
   7  -6   2       85.08       75.76     11.01 o 
   8  -6   2        1.58        5.21      7.77 o 
   9  -6   2      134.48      147.36     16.03 o 
  10  -6   2       20.27       25.04     10.75 o 
 -11  -5   2       55.72       64.95     17.87 o 
 -10  -5   2        3.20       20.48     13.83 o 
  -9  -5   2      249.27      243.22     13.83 o 
  -8  -5   2        2.16       -7.17      5.58 o 
  -7  -5   2        0.11       -6.49      4.40 o 
  -6  -5   2       27.12       20.77      5.38 o 
  -5  -5   2     1154.62     1249.61     18.47 o 
  -4  -5   2       13.27       17.24      6.31 o 
  -3  -5   2       10.12       15.23      3.28 o 
  -2  -5   2      285.94      309.92      7.46 o 
  -1  -5   2     1028.99      942.86     17.04 o 
   0  -5   2       29.59       49.04      5.63 o 
   1  -5   2      554.02      564.35     12.79 o 
   2  -5   2      146.41      134.87      5.32 o 
   3  -5   2       33.66       36.31      4.11 o 
   4  -5   2      317.58      292.92      7.18 o 
   5  -5   2        3.31       -3.52      4.94 o 
   6  -5   2      132.41      122.03     11.25 o 
   7  -5   2       15.69       22.80      7.80 o 
   8  -5   2       21.79       28.74      9.21 o 
   9  -5   2        2.66        5.48      8.30 o 
  10  -5   2       22.58       23.42     12.00 o 
  11  -5   2       73.35       59.47     18.26 o 
 -11  -4   2        4.74       -4.43     13.30 o 
 -10  -4   2        3.58      -14.35     10.30 o 
  -9  -4   2       17.12        0.28     10.30 o 
  -8  -4   2       14.61       13.22      6.52 o 
  -7  -4   2      148.28      138.59     10.37 o 
  -6  -4   2        6.53        5.42      4.23 o 
  -5  -4   2      771.04      735.30     13.53 o 
  -4  -4   2      324.98      311.31      8.17 o 
  -3  -4   2      455.60      478.02      9.10 o 
  -2  -4   2      218.56      222.96      5.59 o 
  -1  -4   2      718.10      736.81     13.74 o 
   0  -4   2      687.75      660.41     12.61 o 
   1  -4   2     2407.00     2387.20     27.96 o 
   2  -4   2        0.55       -1.53      2.13 o 
   3  -4   2       29.62       33.09      3.54 o 
   4  -4   2       34.25       26.25      3.14 o 
   5  -4   2       63.05       57.52      7.70 o 
   6  -4   2       17.46       16.76      6.54 o 
   7  -4   2       19.84       11.12      6.57 o 
   8  -4   2        2.55       -0.42      7.04 o 
   9  -4   2       20.10       31.23      9.39 o 
  10  -4   2        1.18       11.88      9.06 o 
  11  -4   2        0.02       -5.96      7.67 o 
 -11  -3   2        9.40       -1.83     12.65 o 
 -10  -3   2        2.11        6.13     12.52 o 
  -9  -3   2      480.63      527.32     28.30 o 
  -8  -3   2      541.47      551.91     28.61 o 
  -7  -3   2        0.22       -6.13      4.25 o 
  -6  -3   2       62.35       67.22      6.84 o 
  -5  -3   2        0.04       -0.47      3.16 o 
  -4  -3   2      200.70      177.21      6.16 o 
  -3  -3   2       76.48       73.19      4.44 o 
  -2  -3   2       17.78       21.52      3.07 o 
  -1  -3   2     4738.15     4744.54     36.86 o 
   0  -3   2    31357.50    30613.76    244.67 o 
   1  -3   2    31559.75    31598.77    252.31 o 
   2  -3   2    11096.55    10898.04     77.46 o 
   3  -3   2      544.56      563.85      8.58 o 
   4  -3   2     1383.44     1309.33     22.81 o 
   5  -3   2      184.78      182.19      9.48 o 
   6  -3   2        2.23        3.36      5.06 o 
   7  -3   2       11.49       14.39      6.46 o 
   8  -3   2       13.72        3.09      6.53 o 
   9  -3   2       10.35        8.35      7.82 o 
  10  -3   2        0.17       -2.23      6.76 o 
  11  -3   2       27.73       32.67      8.83 o 
  12  -3   2        7.82       13.06      8.55 o 
 -11  -2   2        2.41        0.39     13.56 o 
 -10  -2   2        2.76        7.17     11.09 o 
  -9  -2   2      394.67      361.15     24.26 o 
  -8  -2   2      476.24      474.73     17.66 o 
  -7  -2   2        3.49        1.92      4.88 o 
  -6  -2   2       15.30       19.74      5.70 o 
  -5  -2   2      281.69      317.55     12.03 o 
  -4  -2   2        0.16        0.36      2.74 o 
  -3  -2   2       22.59       20.52      3.92 o 
  -2  -2   2      650.87      646.10      9.06 o 
  -1  -2   2       17.07       18.72      3.55 o 
   0  -2   2     6385.42     6457.54     56.77 o 
   1  -2   2     3237.20     3247.44     31.67 o 
   2  -2   2   114279.24   129903.16   1060.94 o 
   3  -2   2     3018.15     3151.91     68.15 o 
   4  -2   2       12.68       28.40      5.93 o 
   5  -2   2       31.48       42.59      6.39 o 
   6  -2   2      331.40      304.16     12.40 o 
   7  -2   2       17.07       27.21      9.65 o 
   8  -2   2       45.39       36.78     11.87 o 
   9  -2   2       58.78       72.73      8.80 o 
  10  -2   2      106.57      135.25     26.28 o 
  11  -2   2       51.15       40.08      9.30 o 
  12  -2   2       44.93       39.29     11.85 o 
 -11  -1   2       73.13       72.78     18.52 o 
 -10  -1   2      143.46      137.21     21.65 o 
  -9  -1   2       49.69       59.21     15.78 o 
  -8  -1   2      200.39      219.28     12.85 o 
  -7  -1   2      115.05      122.76      8.30 o 
  -6  -1   2      277.73      289.76     20.09 o 
  -5  -1   2       17.41       27.39      4.21 o 
  -4  -1   2       76.66       91.10      4.67 o 
  -3  -1   2        1.64       -1.34      1.90 o 
  -2  -1   2     1137.10     1115.73     12.24 o 
  -1  -1   2     1507.84     1461.30     25.69 o 
   0  -1   2      735.05      699.09     14.09 o 
   1  -1   2     1451.85     1443.82     24.00 o 
   2  -1   2      187.13      150.77      8.22 o 
   3  -1   2     8140.90     8258.72     78.11 o 
   4  -1   2     1478.41     1641.46     24.81 o 
   5  -1   2       62.01       61.20      6.82 o 
   6  -1   2      227.40      192.50      9.73 o 
   7  -1   2       68.16       85.55      7.65 o 
   8  -1   2       11.31        1.18      4.59 o 
   9  -1   2       20.66       18.17      6.74 o 
  10  -1   2        7.18        5.24      6.43 o 
  11  -1   2        8.12        8.61      8.48 o 
  12  -1   2        2.76       -3.46      9.09 o 
 -11   0   2       47.96       73.04     18.39 o 
 -10   0   2        4.95       -6.26     11.22 o 
  -9   0   2      331.36      292.94     23.09 o 
  -8   0   2      573.83      573.42     19.22 o 
  -7   0   2       78.73       90.59     10.42 o 
  -6   0   2      177.20      156.00      6.78 o 
  -5   0   2       50.11       54.55      5.00 o 
  -4   0   2       80.27       70.30      4.15 o 
  -3   0   2       62.37       63.81      4.47 o 
  -2   0   2      920.81      887.99      9.77 o 
  -1   0   2        0.79        4.96      3.13 o 
   0   0   2     3578.15     3418.88     48.78 o 
   1   0   2     1920.88     1996.65     19.62 o 
   2   0   2       83.90       80.68      3.56 o 
   3   0   2       90.91       90.54      3.81 o 
   4   0   2     2130.03     2063.88     22.12 o 
   5   0   2      199.94      212.70      7.11 o 
   6   0   2        9.75       14.72      4.11 o 
   7   0   2       22.96       31.14      5.74 o 
   8   0   2       20.54       17.19      5.24 o 
   9   0   2      201.84      201.90     12.59 o 
  10   0   2       32.67       25.61      9.08 o 
  11   0   2        1.41       -6.04      7.21 o 
  12   0   2        0.00       -2.61      9.88 o 
 -11   1   2        2.82        0.65     11.87 o 
 -10   1   2        7.24       -9.65     11.74 o 
  -9   1   2        4.23        2.61     10.56 o 
  -8   1   2       10.67       14.20      6.20 o 
  -7   1   2      219.85      204.03      9.01 o 
  -6   1   2      132.51      119.90      5.21 o 
  -5   1   2      110.77      116.38      8.48 o 
  -4   1   2       10.79       14.00      6.26 o 
  -3   1   2     9164.00     9491.80     88.97 o 
  -2   1   2      277.60      271.18      7.12 o 
  -1   1   2      407.53      412.02     13.04 o 
   0   1   2       49.64       48.91      4.17 o 
   1   1   2     2762.06     2732.57     38.22 o 
   2   1   2      460.94      416.45     11.74 o 
   3   1   2      123.11      133.30      7.70 o 
   4   1   2        1.78       -2.35      2.48 o 
   5   1   2     5978.23     5942.11     89.60 o 
   6   1   2      414.88      421.77     13.41 o 
   7   1   2       78.83      105.09      9.84 o 
   8   1   2       61.54       53.49      8.52 o 
   9   1   2        5.00        0.38      6.25 o 
  10   1   2       39.97       40.12      9.59 o 
  11   1   2       16.48       12.17      9.46 o 
  12   1   2        3.36        3.72     10.53 o 
  13   1   2       10.61       -0.20     10.95 o 
 -11   2   2        0.30       15.52     15.39 o 
 -10   2   2        0.54       -3.78     11.35 o 
  -9   2   2        3.88       -0.65     10.83 o 
  -8   2   2        0.40       -4.24      5.73 o 
  -7   2   2       71.59       82.73     10.22 o 
  -6   2   2      367.16      362.06     21.46 o 
  -5   2   2      193.10      200.44      6.56 o 
  -4   2   2       12.44        9.91      4.67 o 
  -3   2   2     2524.69     2677.42     33.69 o 
  -2   2   2      238.50      243.83      7.58 o 
  -1   2   2     1011.29      870.56     13.40 o 
   0   2   2       10.78       12.07      2.31 o 
   1   2   2      882.65      955.52     13.46 o 
   2   2   2       40.62       46.56      5.61 o 
   3   2   2     4998.08     4953.08     70.95 o 
   4   2   2        0.00       -2.38      2.38 o 
   5   2   2     1536.46     1521.44     24.52 o 
   6   2   2      111.30      112.15      8.27 o 
   7   2   2     2035.53     2155.19     35.09 o 
   8   2   2      274.57      284.35     13.14 o 
   9   2   2      257.48      286.82     34.43 o 
  10   2   2       71.73       74.23     17.35 o 
  11   2   2       17.16       22.34     10.03 o 
  12   2   2       16.56        5.21     10.04 o 
  13   2   2        3.28       -3.41     10.59 o 
 -10   3   2        9.51        8.09     13.17 o 
  -9   3   2        1.35       -1.70     10.56 o 
  -8   3   2      158.19      183.12     21.91 o 
  -7   3   2        1.55       -1.35      6.33 o 
  -6   3   2      159.18      169.27     25.24 o 
  -5   3   2      259.51      302.25     12.21 o 
  -4   3   2      120.24      111.44     15.19 o 
  -3   3   2      321.36      336.55     10.86 o 
  -2   3   2       43.42       40.15      4.73 o 
  -1   3   2     1144.13     1093.05     27.65 o 
   0   3   2        5.00        4.87      2.19 o 
   1   3   2        0.54       -1.29      1.75 o 
   2   3   2       43.88       50.61      6.65 o 
   3   3   2        8.24        3.91      3.91 o 
   4   3   2      907.49      895.77     24.39 o 
   5   3   2        0.91       -4.56      3.04 o 
   6   3   2      116.46      111.51      7.28 o 
   7   3   2      102.99       93.90      9.52 o 
   8   3   2      149.92      136.13     12.39 o 
   9   3   2      121.84      138.76     12.75 o 
  10   3   2        3.67       -4.94      6.89 o 
  11   3   2        5.94        6.12      8.74 o 
  12   3   2        1.71       -5.18     10.69 o 
  13   3   2       15.01       11.81     11.50 o 
 -10   4   2        0.64       -1.70     13.43 o 
  -9   4   2        2.68       -1.17     10.69 o 
  -8   4   2       41.00       54.93     17.41 o 
  -7   4   2      161.57      169.18     17.87 o 
  -6   4   2      167.46      177.60     11.29 o 
  -5   4   2        1.68        0.97      5.70 o 
  -4   4   2      993.75     1128.93     23.00 o 
  -3   4   2      633.81      704.49     22.82 o 
  -2   4   2      371.40      400.66     11.57 o 
  -1   4   2      329.64      338.54     10.04 o 
   0   4   2      246.86      263.94      7.88 o 
   1   4   2        0.37       -2.17      2.41 o 
   2   4   2        3.37        3.00      3.91 o 
   3   4   2        1.13        0.13      3.78 o 
   4   4   2     1066.73     1055.80     28.04 o 
   5   4   2        0.09        1.70      5.48 o 
   6   4   2       35.75       19.69      7.83 o 
   7   4   2        5.70        1.03      4.60 o 
   8   4   2      226.67      243.37     19.89 o 
   9   4   2       13.85        8.39      6.87 o 
  10   4   2        3.65        0.45      6.86 o 
  11   4   2        0.08       -5.86      7.64 o 
  12   4   2       17.72       14.34     14.48 o 
  13   4   2       12.03        9.60     18.72 o 
 -10   5   2        4.34        0.00     13.04 o 
  -9   5   2        6.75        8.61     12.26 o 
  -8   5   2        2.31        3.91     11.35 o 
  -7   5   2        0.84       -1.17      6.89 o 
  -6   5   2        1.50       -1.91      6.68 o 
  -5   5   2       18.49       22.77      7.52 o 
  -4   5   2        0.29       -0.91      8.80 o 
  -3   5   2      239.21      262.61     16.24 o 
  -2   5   2       11.74        8.65      4.49 o 
  -1   5   2      107.66      103.32      7.89 o 
   0   5   2      185.51      176.40      7.23 o 
   1   5   2      155.98      170.09     10.89 o 
   2   5   2     1149.55     1248.45     19.46 o 
   3   5   2        1.04       -3.26      4.04 o 
   4   5   2      137.70      113.99      9.91 o 
   5   5   2       59.75       75.78     11.61 o 
   6   5   2        6.10       15.52      7.70 o 
   7   5   2       23.18       14.22      8.74 o 
   8   5   2       11.67       11.92      6.01 o 
   9   5   2       10.88        1.98      6.33 o 
  10   5   2       61.01       54.32     10.31 o 
  11   5   2       18.82       10.62      8.67 o 
  12   5   2       12.87        8.06      9.44 o 
  13   5   2        0.49        1.46     10.89 o 
  -9   6   2        0.01        6.65     12.39 o 
  -8   6   2       13.65       13.96     13.43 o 
  -7   6   2        0.02       -4.84      7.49 o 
  -6   6   2       13.44        4.39      7.37 o 
  -5   6   2        2.44       -2.57      9.00 o 
  -4   6   2       39.09       41.51      7.84 o 
  -3   6   2        7.85        8.17      5.67 o 
  -2   6   2       81.50       82.28      8.39 o 
  -1   6   2       82.41       89.76      7.91 o 
   0   6   2       25.49       37.83      5.54 o 
   1   6   2        1.92        1.66      3.04 o 
   2   6   2      601.73      592.64     17.93 o 
   3   6   2       31.17       31.30      8.35 o 
   4   6   2      245.39      239.99     14.48 o 
   5   6   2      164.63      143.86     12.26 o 
   6   6   2       77.38       86.99     13.56 o 
   7   6   2       84.46       85.82     13.83 o 
   8   6   2        3.07       -1.83      8.09 o 
   9   6   2       19.71       23.74     11.74 o 
  10   6   2        0.36        2.35     11.61 o 
  11   6   2        3.24        2.61     13.83 o 
  12   6   2        3.13        3.91     15.65 o 
  -8   7   2       11.37       -4.04     12.39 o 
  -7   7   2       11.63        1.85      9.10 o 
  -6   7   2        6.00       -1.69      7.79 o 
  -5   7   2        5.00        1.13     10.43 o 
  -4   7   2       91.44      100.30     10.69 o 
  -3   7   2      126.69      137.74     11.71 o 
  -2   7   2      728.09      727.76     18.81 o 
  -1   7   2      596.50      608.50     16.15 o 
   0   7   2       40.90       37.39     12.59 o 
   1   7   2        2.06       -1.85      3.98 o 
   2   7   2     1194.94     1294.41     25.43 o 
   3   7   2        1.09       -1.11      3.37 o 
   4   7   2       90.97      118.43     14.35 o 
   5   7   2       29.16       19.43      8.61 o 
   6   7   2       39.97       25.17      9.78 o 
   7   7   2       32.97       12.91      9.26 o 
   8   7   2        0.00        1.83      9.52 o 
   9   7   2      321.24      278.33     21.65 o 
  10   7   2      135.38      142.95     21.52 o 
  11   7   2       19.36        7.83     12.91 o 
  12   7   2        4.28       18.65     15.91 o 
  -8   8   2        0.34       -4.96     12.39 o 
  -7   8   2       14.12        2.18      9.03 o 
  -6   8   2        2.10       -7.88      8.40 o 
  -5   8   2       14.98       10.16     12.91 o 
  -4   8   2       70.97       75.37     11.30 o 
  -3   8   2        4.51       -2.36      6.30 o 
  -2   8   2      141.65      183.27     23.93 o 
  -1   8   2       17.69        7.95      5.90 o 
   0   8   2      345.23      357.35     12.79 o 
   1   8   2      752.76      823.49     17.67 o 
   2   8   2       99.69       93.95      7.13 o 
   3   8   2      430.79      428.43     12.28 o 
   4   8   2       80.11       70.71      7.18 o 
   5   8   2      140.30      171.38     18.65 o 
   6   8   2       13.85        9.52      8.61 o 
   7   8   2      186.86      167.99     20.48 o 
   8   8   2        1.95       -1.04      9.78 o 
   9   8   2      111.33      122.47     20.35 o 
  10   8   2        1.40       -5.87     10.96 o 
  11   8   2       47.16       15.39     15.65 o 
  12   8   2        6.65       13.69     15.65 o 
  -7   9   2        1.72        7.37     10.78 o 
  -6   9   2        4.47       -6.53      9.54 o 
  -5   9   2       16.56       -0.04      9.33 o 
  -4   9   2        2.63       -5.16      7.60 o 
  -3   9   2       43.10       44.18      9.56 o 
  -2   9   2       11.64        9.31      7.19 o 
  -1   9   2       42.93       41.94      8.39 o 
   0   9   2       66.05       55.95     13.17 o 
   1   9   2       11.63       10.04      9.65 o 
   2   9   2       71.10       92.86     14.61 o 
   3   9   2        7.34        5.74      8.48 o 
   4   9   2      181.17      171.77     16.43 o 
   5   9   2       33.99       29.35     11.87 o 
   6   9   2        0.22       -7.04      8.87 o 
   7   9   2        0.70       -4.04      9.13 o 
   8   9   2        7.33        1.04      9.91 o 
   9   9   2        8.84        3.78     11.35 o 
  10   9   2       36.95       17.48     14.35 o 
  11   9   2       15.14        6.78     13.04 o 
  -6  10   2        2.73        2.74     16.30 o 
  -5  10   2        3.18      -11.35     11.48 o 
  -4  10   2        0.08       -8.09     12.39 o 
  -3  10   2        0.42       -5.61      9.78 o 
  -2  10   2        3.73       -3.65     10.17 o 
  -1  10   2        9.56        2.35     10.96 o 
   0  10   2        8.17       -1.96      9.00 o 
   1  10   2      201.15      198.12     17.74 o 
   2  10   2       80.88       75.52     15.39 o 
   3  10   2       49.92       46.04     14.87 o 
   4  10   2        4.45      -13.69      9.13 o 
   5  10   2      273.93      269.07     20.87 o 
   6  10   2       59.25       54.39     15.26 o 
   7  10   2      166.99      166.95     22.96 o 
   8  10   2       33.34       22.69     13.96 o 
   9  10   2       44.01       48.52     18.13 o 
  10  10   2        0.08      -10.30     12.65 o 
  11  10   2        2.57       -8.09     13.43 o 
  -5  11   2        1.73       -0.52     13.96 o 
  -4  11   2        7.21       -3.13     15.39 o 
  -3  11   2        8.62       -3.13     12.26 o 
  -2  11   2        0.60      -10.30     10.96 o 
  -1  11   2        5.06       -1.30     11.87 o 
   0  11   2        8.24        6.52     10.56 o 
   1  11   2       25.20       21.00     12.78 o 
   2  11   2       18.07        6.13     13.69 o 
   3  11   2       32.80       46.30     15.00 o 
   4  11   2     1281.52     1298.27     44.61 o 
   5  11   2       82.92       58.17     18.13 o 
   6  11   2       57.42       47.08     15.78 o 
   7  11   2       32.96       28.43     14.74 o 
   8  11   2      141.23      140.73     22.69 o 
   9  11   2        0.55      -13.04     12.78 o 
  10  11   2       30.83       27.52     15.91 o 
  -4  12   2        6.74      -12.39     15.00 o 
  -3  12   2        1.63      -17.41     11.61 o 
  -2  12   2       12.26       -9.39     11.87 o 
  -1  12   2       25.20       41.87     16.17 o 
   0  12   2       18.69        0.26     11.87 o 
   1  12   2       71.68       49.69     15.65 o 
   2  12   2       87.18       92.47     18.65 o 
   3  12   2       94.16      103.04     19.69 o 
   4  12   2      387.25      403.67     27.00 o 
   5  12   2       80.68       85.95     19.30 o 
   6  12   2      215.16      233.20     28.30 o 
   7  12   2       26.46       33.91     16.69 o 
   8  12   2       92.85       95.99     21.00 o 
   9  12   2       11.27        3.91     15.13 o 
  -2  13   2        0.69      -12.65     14.35 o 
  -1  13   2       11.31       14.09     14.61 o 
   0  13   2        1.75        1.70     12.78 o 
   1  13   2       16.93       16.83     14.22 o 
   2  13   2        3.06        1.43     14.61 o 
   3  13   2       28.15       18.00     16.17 o 
   4  13   2      137.00      164.73     24.39 o 
   5  13   2      102.25      153.12     25.17 o 
   6  13   2      108.48      109.82     23.48 o 
   7  13   2        3.87        1.43     14.22 o 
   8  13   2        6.68       -3.39     14.48 o 
   0  14   2       15.51        2.22     15.78 o 
   1  14   2        2.74       -4.43     13.69 o 
   2  14   2        3.48        8.22     14.87 o 
   3  14   2       35.03       33.78     16.43 o 
   4  14   2        9.17       14.22     16.04 o 
   5  14   2       67.98       56.47     19.17 o 
   6  14   2       61.22       66.91     22.30 o 
   7  14   2        0.00      -12.78     16.17 o 
  -4 -14   3        0.43        2.96     11.12 o 
  -3 -14   3       16.62       11.48     10.79 o 
  -2 -14   3        4.58        7.26     11.02 o 
  -1 -14   3        0.03       -0.98      9.71 o 
   0 -14   3        2.86      -12.13     15.52 o 
   1 -14   3        5.50       16.96     16.17 o 
  -6 -13   3        3.01       12.04     10.87 o 
  -5 -13   3        5.18       15.96     11.29 o 
  -4 -13   3        0.10        0.02     11.54 o 
  -3 -13   3        1.25       -1.59      8.81 o 
  -2 -13   3        0.14       -5.36      8.51 o 
  -1 -13   3        0.02       -3.22      8.92 o 
   0 -13   3       11.91       10.22      9.64 o 
   1 -13   3        3.26       -9.78     12.39 o 
   2 -13   3        7.14       13.17     15.00 o 
   3 -13   3        4.41      -12.00     15.39 o 
  -7 -12   3       22.27       18.67     11.76 o 
  -6 -12   3        0.26       -6.73      9.87 o 
  -5 -12   3       14.56        6.06     11.22 o 
  -4 -12   3        9.70        9.17      9.36 o 
  -3 -12   3        1.03        2.93     17.54 o 
  -2 -12   3        7.26       -4.74     15.06 o 
  -1 -12   3        1.28       10.57      8.39 o 
   0 -12   3        6.55        4.02      8.84 o 
   1 -12   3        4.07       -0.91     12.39 o 
   2 -12   3        8.04        6.78     13.04 o 
   3 -12   3        5.05      -11.48     12.91 o 
   4 -12   3        2.77      -16.83     11.22 o 
   5 -12   3        9.86      -17.09     13.04 o 
  -8 -11   3       15.39       18.91     15.26 o 
  -7 -11   3        0.32       -1.18      9.86 o 
  -6 -11   3        0.32       -4.65      8.24 o 
  -5 -11   3        6.44        0.44      8.81 o 
  -4 -11   3        3.12       -3.17      8.80 o 
  -3 -11   3       57.17       66.56     11.53 o 
  -2 -11   3       26.17       14.21      8.35 o 
  -1 -11   3       21.31       25.52     13.69 o 
   0 -11   3        4.64        2.25      9.46 o 
   1 -11   3       38.55       60.01     10.47 o 
   2 -11   3        2.69        1.96     10.83 o 
   3 -11   3        0.48      -11.87     10.17 o 
   4 -11   3        0.45      -17.02     11.35 o 
   5 -11   3        1.87      -11.61     12.91 o 
   6 -11   3        0.89       -4.70     15.13 o 
  -9 -10   3        5.11        7.83     14.35 o 
  -8 -10   3       87.35       88.69     19.82 o 
  -7 -10   3        2.02        0.38      8.97 o 
  -6 -10   3        0.91        6.74     11.35 o 
  -5 -10   3       35.88       29.36      9.58 o 
  -4 -10   3       76.73       84.70     11.69 o 
  -3 -10   3       31.40       33.87      9.44 o 
  -2 -10   3        4.44        0.06      7.17 o 
  -1 -10   3       34.78       58.31     15.19 o 
   0 -10   3        0.01       -7.73      6.03 o 
   1 -10   3       34.70       46.98      8.79 o 
   2 -10   3       21.39       21.13     12.39 o 
   3 -10   3        2.17       -4.43      9.65 o 
   4 -10   3        0.03       -3.00     11.48 o 
   5 -10   3        0.45       -5.87     11.74 o 
   6 -10   3        1.28        2.74     13.30 o 
   7 -10   3        8.06       -4.30     14.35 o 
 -10  -9   3        0.10        2.35     15.52 o 
  -9  -9   3        5.27       20.22     15.39 o 
  -8  -9   3      126.24      102.25     20.48 o 
  -7  -9   3        9.03        2.28      8.67 o 
  -6  -9   3       98.52      106.84     12.92 o 
  -5  -9   3        5.12        5.87     10.50 o 
  -4  -9   3        4.16        1.96      6.70 o 
  -3  -9   3      260.51      267.15     13.46 o 
  -2  -9   3       67.43       69.19     10.14 o 
  -1  -9   3        0.00        1.48      6.18 o 
   0  -9   3        2.14       -4.52      5.67 o 
   1  -9   3       15.04       16.93      8.54 o 
   2  -9   3        0.06       -1.69      5.99 o 
   3  -9   3        0.65        2.74      9.52 o 
   4  -9   3        0.12       -9.91     10.69 o 
   5  -9   3        3.33       -6.00     11.48 o 
   6  -9   3        1.82      -12.26     11.35 o 
   7  -9   3        6.22       -8.35     12.91 o 
   8  -9   3        6.84       11.61     15.65 o 
 -10  -8   3        0.69       -3.13     14.61 o 
  -9  -8   3        1.12      -17.80     11.87 o 
  -8  -8   3       12.79       -6.13     13.17 o 
  -7  -8   3       22.28       14.83      8.39 o 
  -6  -8   3       47.08       38.19      9.65 o 
  -5  -8   3       77.90       66.78     10.25 o 
  -4  -8   3       50.58       61.13      9.58 o 
  -3  -8   3      122.52      147.67     12.03 o 
  -2  -8   3      631.37      608.17     17.48 o 
  -1  -8   3        4.79        1.43      5.61 o 
   0  -8   3       70.02       70.92      8.76 o 
   1  -8   3      223.38      221.24     11.10 o 
   2  -8   3        5.93        9.50      5.89 o 
   3  -8   3       36.72       35.07      8.28 o 
   4  -8   3       36.32       20.22     10.96 o 
   5  -8   3       19.01       18.65     12.00 o 
   6  -8   3       22.13        9.37      9.13 o 
   7  -8   3        1.63       -6.63      7.36 o 
   8  -8   3       12.65       19.78     10.18 o 
   9  -8   3        0.57        0.30     10.05 o 
 -10  -7   3       10.02        4.56     13.69 o 
  -9  -7   3        1.76       10.96     13.04 o 
  -8  -7   3      205.58      234.38     23.87 o 
  -7  -7   3       12.63        9.94      7.93 o 
  -6  -7   3        1.96        1.86      7.33 o 
  -5  -7   3      157.39      164.31     12.68 o 
  -4  -7   3        0.32        0.95      5.26 o 
  -3  -7   3      154.94      155.79     11.93 o 
  -2  -7   3      775.42      739.89     17.89 o 
  -1  -7   3      503.11      565.33     24.32 o 
   0  -7   3       32.55       34.73      6.87 o 
   1  -7   3        0.00       -1.35      4.79 o 
   2  -7   3        6.03       13.49      5.64 o 
   3  -7   3       50.58       56.07      5.88 o 
   4  -7   3       51.49       39.95      7.41 o 
   5  -7   3        0.86       -6.03      6.59 o 
   6  -7   3        4.60       -1.81      6.23 o 
   7  -7   3        0.51       -5.49      7.24 o 
   8  -7   3        5.34       -0.57      7.79 o 
   9  -7   3       61.62       71.66     15.91 o 
  10  -7   3        2.23       -3.65      9.90 o 
  -9  -6   3       19.50       12.26     12.78 o 
  -8  -6   3       40.41       29.09     13.04 o 
  -7  -6   3        0.04       -7.66      5.11 o 
  -6  -6   3        2.99       -1.35      4.80 o 
  -5  -6   3       44.54       61.71      6.49 o 
  -4  -6   3       81.37       78.55      8.91 o 
  -3  -6   3       28.76       28.79      4.21 o 
  -2  -6   3       36.64       29.17      3.34 o 
  -1  -6   3      237.37      237.99      9.73 o 
   0  -6   3       44.99       40.42      9.85 o 
   1  -6   3     1015.03      979.01     18.92 o 
   2  -6   3        3.84       -6.15      5.28 o 
   3  -6   3      181.98      161.74      6.80 o 
   4  -6   3      448.27      511.96     15.41 o 
   5  -6   3       44.69       36.45     11.74 o 
   6  -6   3        3.92        7.16      6.41 o 
   7  -6   3      205.56      206.47     13.04 o 
   8  -6   3       83.37       96.34     12.65 o 
   9  -6   3       20.32       23.40      9.80 o 
  10  -6   3       41.71       36.67     12.09 o 
 -11  -5   3        0.31        3.00     13.43 o 
 -10  -5   3        9.28       -0.78     12.13 o 
  -9  -5   3       14.81       10.64      9.13 o 
  -8  -5   3       18.51       21.52     13.50 o 
  -7  -5   3      423.66      440.39     12.92 o 
  -6  -5   3        2.81       -2.62      4.49 o 
  -5  -5   3      164.41      166.41      8.73 o 
  -4  -5   3        6.50        0.13      3.44 o 
  -3  -5   3     1452.89     1455.18     18.27 o 
  -2  -5   3       18.71       28.18      3.64 o 
  -1  -5   3      121.89      128.91      7.05 o 
   0  -5   3      220.77      208.97      8.44 o 
   1  -5   3     1348.37     1338.60     21.15 o 
   2  -5   3     2386.15     2361.85     30.08 o 
   3  -5   3     1515.74     1361.77     19.83 o 
   4  -5   3      717.40      678.18     33.90 o 
   5  -5   3      112.40      131.86     17.35 o 
   6  -5   3      283.07      257.64     12.77 o 
   7  -5   3       37.19       21.12      7.58 o 
   8  -5   3      115.02      124.54     13.83 o 
   9  -5   3        6.77        3.03      8.05 o 
  10  -5   3        1.50       -9.36      8.08 o 
  11  -5   3        5.68        0.78     12.91 o 
 -11  -4   3        0.00      -12.52     13.43 o 
 -10  -4   3        0.02       -7.70     11.74 o 
  -9  -4   3       11.94       28.30     14.09 o 
  -8  -4   3      185.31      216.10     24.46 o 
  -7  -4   3      762.11      767.83     24.35 o 
  -6  -4   3       40.19       36.33      5.92 o 
  -5  -4   3      253.96      263.22      8.45 o 
  -4  -4   3       17.56       23.52      4.20 o 
  -3  -4   3      132.36      103.84      6.85 o 
  -2  -4   3      836.92      708.39     10.91 o 
  -1  -4   3     1378.01     1435.21     16.08 o 
   0  -4   3      105.55      112.10      4.01 o 
   1  -4   3     1823.80     1835.52     23.99 o 
   2  -4   3      434.85      443.30     14.28 o 
   3  -4   3        0.58        8.69      2.85 o 
   4  -4   3        1.09       18.43     10.22 o 
   5  -4   3       62.42       84.23      8.76 o 
   6  -4   3      211.19      158.26     10.81 o 
   7  -4   3      128.43      168.59     13.30 o 
   8  -4   3       20.88       25.89      8.34 o 
   9  -4   3        0.00       -6.14      6.79 o 
  10  -4   3       28.34       31.86     10.40 o 
  11  -4   3       14.70       10.00      8.98 o 
 -11  -3   3        9.40        7.56     15.26 o 
 -10  -3   3       70.74       74.60     17.48 o 
  -9  -3   3       22.38       10.69     12.26 o 
  -8  -3   3     1319.71     1398.01     28.66 o 
  -7  -3   3      245.52      246.90     12.97 o 
  -6  -3   3      178.75      155.92      7.40 o 
  -5  -3   3       36.20       41.35      5.20 o 
  -4  -3   3     1297.64     1333.33     17.61 o 
  -3  -3   3       10.62        9.59      3.00 o 
  -2  -3   3      156.17      144.21      4.87 o 
  -1  -3   3       57.23       62.72      3.76 o 
   0  -3   3        0.03       -2.59      1.73 o 
   1  -3   3      308.85      326.42      8.45 o 
   2  -3   3     3688.59     3563.38     77.21 o 
   3  -3   3      950.35      868.73     11.82 o 
   4  -3   3     1234.77     1126.47     13.96 o 
   5  -3   3     5286.22     5372.47     73.17 o 
   6  -3   3       11.72        2.42      4.90 o 
   7  -3   3      195.20      168.91     12.03 o 
   8  -3   3      126.12      163.54     13.96 o 
   9  -3   3        0.02       -7.13      6.76 o 
  10  -3   3       11.17        7.76      7.30 o 
  11  -3   3        4.16       -4.05      7.36 o 
  12  -3   3       22.50       16.07      9.17 o 
 -11  -2   3        0.00       -7.70     12.39 o 
 -10  -2   3        4.58       -3.39     11.48 o 
  -9  -2   3      179.53      192.12     22.69 o 
  -8  -2   3      677.39      707.96     32.48 o 
  -7  -2   3       14.48       10.12      5.45 o 
  -6  -2   3     1967.96     2010.37     25.31 o 
  -5  -2   3       24.99       27.95      5.36 o 
  -4  -2   3      492.44      529.66     10.31 o 
  -3  -2   3       11.19        8.44      2.78 o 
  -2  -2   3       22.25       16.65      5.88 o 
  -1  -2   3       68.13       66.27      4.24 o 
   0  -2   3     2093.69     2065.43     23.08 o 
   1  -2   3        0.00       -4.50      3.00 o 
   2  -2   3     5894.07     6338.48     87.13 o 
   3  -2   3     1575.50     1565.51     33.65 o 
   4  -2   3        9.23        3.46      3.32 o 
   5  -2   3      258.77      301.76     11.40 o 
   6  -2   3      166.55      151.05      9.66 o 
   7  -2   3       53.66       64.20      8.95 o 
   8  -2   3       49.04       25.56     10.17 o 
   9  -2   3        0.35       -6.43      5.20 o 
  10  -2   3        4.21        2.90      6.04 o 
  11  -2   3        1.12       -6.20      6.89 o 
  12  -2   3       14.00       16.41      8.57 o 
 -11  -1   3        2.34       -7.17     13.56 o 
 -10  -1   3      154.48      196.68     25.17 o 
  -9  -1   3       15.83       24.00     12.91 o 
  -8  -1   3      647.48      649.26     31.43 o 
  -7  -1   3      469.57      482.81     12.42 o 
  -6  -1   3       32.33       20.55      5.11 o 
  -5  -1   3       70.63       61.84      6.88 o 
  -4  -1   3     1790.36     1771.43     20.37 o 
  -3  -1   3       24.66       25.68      4.33 o 
  -2  -1   3      193.57      202.68     10.83 o 
  -1  -1   3      314.49      263.85     10.56 o 
   0  -1   3       67.88       62.08      4.96 o 
   1  -1   3     1527.83     1481.78     25.04 o 
   2  -1   3      733.05      670.91     17.35 o 
   3  -1   3     8185.46     8324.35    111.65 o 
   4  -1   3      529.23      493.56     12.63 o 
   5  -1   3        8.25        7.38      5.93 o 
   6  -1   3       78.61       77.17     14.28 o 
   7  -1   3       36.36       22.68      5.51 o 
   8  -1   3       64.33       68.67     12.87 o 
   9  -1   3       58.52       58.37      8.44 o 
  10  -1   3       21.96       16.94      6.96 o 
  11  -1   3        3.17       -0.45     10.89 o 
  12  -1   3        1.68        0.32      9.17 o 
 -11   0   3        0.29       10.43     14.09 o 
 -10   0   3        0.78       -7.83     12.00 o 
  -9   0   3        5.69       -1.57     10.83 o 
  -8   0   3        0.24      -12.00     10.17 o 
  -7   0   3        2.40       -1.52      6.66 o 
  -6   0   3       88.23       98.00      7.28 o 
  -5   0   3      100.23      110.45      7.99 o 
  -4   0   3      392.17      389.32      8.62 o 
  -3   0   3     2086.30     2227.51     37.63 o 
  -2   0   3     5503.39     5794.47     85.43 o 
  -1   0   3       15.34       27.65      5.09 o 
   0   0   3      494.35      490.27     14.22 o 
   1   0   3      199.32      207.19      4.64 o 
   2   0   3     1085.41     1065.82     14.46 o 
   3   0   3     1860.56     1845.30     23.20 o 
   4   0   3      827.10      738.24     14.52 o 
   5   0   3     1129.63     1154.04     16.85 o 
   6   0   3     1737.01     1774.11     23.51 o 
   7   0   3      575.93      575.20     27.82 o 
   8   0   3       42.48       38.23      6.39 o 
   9   0   3      120.75      134.76     12.95 o 
  10   0   3       35.71       25.55      8.63 o 
  11   0   3        4.38       -5.45      8.15 o 
  12   0   3       26.74       18.90     19.24 o 
  13   0   3       22.83       18.17     11.57 o 
 -10   1   3        8.06       -4.04     11.74 o 
  -9   1   3       32.33       36.65     15.13 o 
  -8   1   3       12.87       -3.00     10.17 o 
  -7   1   3        0.01       -2.87      9.39 o 
  -6   1   3        0.08       -1.42      3.61 o 
  -5   1   3       92.70      112.06      4.89 o 
  -4   1   3        7.26        6.39      7.30 o 
  -3   1   3     4807.15     5213.52     54.24 o 
  -2   1   3      116.00      114.47      4.90 o 
  -1   1   3      529.13      511.01     16.43 o 
   0   1   3       10.03        5.87      3.39 o 
   1   1   3     3543.83     3265.49     33.64 o 
   2   1   3        9.73        4.30      3.26 o 
   3   1   3       70.27       69.00      7.70 o 
   4   1   3      290.33      289.81     13.04 o 
   5   1   3      687.39      606.35     14.80 o 
   6   1   3      117.32      108.79     13.11 o 
   7   1   3     1115.81     1176.01     34.17 o 
   8   1   3       39.13       33.81      7.65 o 
   9   1   3       15.93        9.44      7.43 o 
  10   1   3       17.32       10.75      7.76 o 
  11   1   3        0.03       -6.81      7.17 o 
  12   1   3        0.08        0.86      8.91 o 
  13   1   3        2.24      -11.36     10.29 o 
 -10   2   3       15.78       15.91     14.48 o 
  -9   2   3        6.11       -2.61     11.61 o 
  -8   2   3       77.85       46.04     14.87 o 
  -7   2   3       41.44       31.17     13.30 o 
  -6   2   3       25.04       25.30     10.83 o 
  -5   2   3      376.66      383.57     13.09 o 
  -4   2   3      362.62      373.61     11.83 o 
  -3   2   3      441.31      454.78     27.32 o 
  -2   2   3      199.05      208.64      7.19 o 
  -1   2   3      322.75      273.36     11.48 o 
   0   2   3      359.65      360.00      7.85 o 
   1   2   3        0.45        0.11      1.89 o 
   2   2   3       20.78       19.96      4.56 o 
   3   2   3       51.86       53.87      6.78 o 
   4   2   3       47.96       40.82      7.17 o 
   5   2   3      610.01      622.27     21.52 o 
   6   2   3        1.64       -0.23      3.63 o 
   7   2   3       11.46       -1.77      4.51 o 
   8   2   3        3.93       -3.68      4.76 o 
   9   2   3       18.62       17.27      7.42 o 
  10   2   3       23.21       22.29      8.67 o 
  11   2   3        4.77       -5.73      7.27 o 
  12   2   3        3.83       -4.04      8.47 o 
  13   2   3       12.47       13.48     10.93 o 
 -10   3   3        0.04       -3.78     12.78 o 
  -9   3   3       17.78        4.04     12.52 o 
  -8   3   3       16.04        4.30     11.35 o 
  -7   3   3        3.08       -5.61     10.30 o 
  -6   3   3        3.72       -0.37      6.36 o 
  -5   3   3       11.62       -1.24      5.80 o 
  -4   3   3      266.34      257.33     17.22 o 
  -3   3   3     1933.54     2168.64     31.07 o 
  -2   3   3      316.71      290.39      9.27 o 
  -1   3   3      660.91      657.97     13.00 o 
   0   3   3      130.79      151.64      8.61 o 
   1   3   3      292.52      323.64      8.46 o 
   2   3   3        0.29       -2.22      3.00 o 
   3   3   3        0.60       -2.35      3.65 o 
   4   3   3        2.73        1.17      4.30 o 
   5   3   3        0.71        7.56      5.61 o 
   6   3   3      364.97      391.15     18.65 o 
   7   3   3       22.72       27.91      9.00 o 
   8   3   3       25.55       10.67      5.73 o 
   9   3   3        4.51       -4.05      5.58 o 
  10   3   3       14.48       -1.70      7.20 o 
  11   3   3       14.39        5.78      9.06 o 
  12   3   3        7.53        6.36     16.56 o 
  13   3   3        2.73       -3.66      9.93 o 
 -10   4   3        2.87      -10.83     12.52 o 
  -9   4   3        2.11       -2.61     12.39 o 
  -8   4   3       43.44       48.91     16.56 o 
  -7   4   3        2.38       -4.17     11.09 o 
  -6   4   3       24.11       25.74      8.02 o 
  -5   4   3       48.03       56.85      8.67 o 
  -4   4   3       17.04       12.67      6.24 o 
  -3   4   3       46.12       52.15      6.89 o 
  -2   4   3       98.46      115.16      7.23 o 
  -1   4   3      193.73      197.08      7.87 o 
   0   4   3       44.30       37.11      4.56 o 
   1   4   3       87.41       83.29      5.80 o 
   2   4   3       52.82       69.88     10.56 o 
   3   4   3        0.06        2.35      4.17 o 
   4   4   3      278.82      270.37     13.96 o 
   5   4   3       86.01       78.00     10.56 o 
   6   4   3      336.08      369.11     18.52 o 
   7   4   3       69.82      103.56     15.00 o 
   8   4   3      187.00      187.42     15.78 o 
   9   4   3       38.24       48.45     11.54 o 
  10   4   3      182.95      146.38     15.33 o 
  11   4   3        0.05       -0.08      7.63 o 
  12   4   3        0.23        7.37      9.38 o 
  13   4   3       13.39        5.97     10.42 o 
  -9   5   3       13.69        6.26     13.69 o 
  -8   5   3       17.77       19.69     13.56 o 
  -7   5   3        8.16       -5.61     10.43 o 
  -6   5   3        3.07       -2.75      6.95 o 
  -5   5   3       25.34       27.65      7.82 o 
  -4   5   3       43.26       29.86      7.40 o 
  -3   5   3        0.28       -0.05      4.79 o 
  -2   5   3       66.77       68.91      7.51 o 
  -1   5   3       20.58       16.87      8.61 o 
   0   5   3       25.30       22.59      4.70 o 
   1   5   3        0.08       -1.97      2.76 o 
   2   5   3     1800.19     2008.64     27.92 o 
   3   5   3        1.20        3.52      4.83 o 
   4   5   3       16.47        7.17      5.87 o 
   5   5   3       16.74        5.87      6.13 o 
   6   5   3      357.09      294.50     17.22 o 
   7   5   3       69.07       68.60     12.52 o 
   8   5   3        2.60       -5.09      6.78 o 
   9   5   3       34.40       21.39     11.61 o 
  10   5   3       14.28        5.35     11.35 o 
  11   5   3        9.25       -2.74     11.48 o 
  12   5   3      172.95      216.90     27.91 o 
  13   5   3        0.81      -15.65     13.30 o 
  -9   6   3        0.27       -7.83     12.91 o 
  -8   6   3        4.93        2.74     13.04 o 
  -7   6   3       19.07        4.83     12.39 o 
  -6   6   3        2.20       -9.66      7.01 o 
  -5   6   3       43.93       32.37     15.98 o 
  -4   6   3       11.62       11.23      6.93 o 
  -3   6   3       41.50       46.68      7.92 o 
  -2   6   3       10.87        8.91      5.37 o 
  -1   6   3        1.57       -0.07      4.07 o 
   0   6   3     1011.47     1051.22     20.19 o 
   1   6   3     1285.86     1429.48     23.42 o 
   2   6   3       29.07       28.79      5.07 o 
   3   6   3     1076.04     1125.25     30.19 o 
   4   6   3       25.92       18.13      7.43 o 
   5   6   3      298.97      320.07     17.61 o 
   6   6   3       83.27       99.65     14.09 o 
   7   6   3       24.03       17.35      9.13 o 
   8   6   3       27.26       26.87     11.35 o 
   9   6   3        0.01       -9.00      9.13 o 
  10   6   3       77.32      103.95     18.65 o 
  11   6   3       74.06       95.73     19.43 o 
  12   6   3       10.38       13.04     15.65 o 
  13   6   3        3.60      -13.83     14.09 o 
  -8   7   3        0.64      -10.17     13.96 o 
  -7   7   3        0.32       -3.91     10.96 o 
  -6   7   3       30.14       14.55      9.22 o 
  -5   7   3        0.28      -11.93     12.06 o 
  -4   7   3        7.37        1.65      7.04 o 
  -3   7   3       57.63       57.51      9.00 o 
  -2   7   3      120.22      143.86     12.85 o 
  -1   7   3       14.40        7.13      5.32 o 
   0   7   3        0.15       -3.44      3.90 o 
   1   7   3     3266.03     3589.03     54.71 o 
   2   7   3       65.87       79.72      7.33 o 
   3   7   3       54.84       57.27     15.46 o 
   4   7   3        2.75       -2.74      6.52 o 
   5   7   3       18.39       33.65     10.04 o 
   6   7   3        2.09       -6.52      7.43 o 
   7   7   3       97.12      104.21     15.78 o 
   8   7   3        2.70       -5.22      8.74 o 
   9   7   3      182.61      209.86     23.35 o 
  10   7   3       76.05       62.74     16.17 o 
  11   7   3      101.97      102.78     21.52 o 
  12   7   3        0.43       -1.43     13.30 o 
  -7   8   3       15.56       22.96     15.52 o 
  -6   8   3       46.26       42.47     11.02 o 
  -5   8   3       29.25       29.02     15.85 o 
  -4   8   3       10.81        4.15      7.77 o 
  -3   8   3       11.58        8.85      8.87 o 
  -2   8   3      279.47      292.34     15.00 o 
  -1   8   3       89.05       91.92      9.96 o 
   0   8   3       52.03       45.97      7.45 o 
   1   8   3       79.94       84.47      9.65 o 
   2   8   3      447.64      485.94     14.04 o 
   3   8   3      882.54      950.91     19.99 o 
   4   8   3       10.73        4.83      5.23 o 
   5   8   3       36.92       30.91     10.96 o 
   6   8   3       20.21       34.95     11.48 o 
   7   8   3      157.38      144.90     19.04 o 
   8   8   3        1.59        3.13     10.30 o 
   9   8   3       42.89       28.30     13.69 o 
  10   8   3       21.58       24.13     14.09 o 
  11   8   3       71.83       74.08     19.04 o 
  12   8   3       10.91      -14.09     13.69 o 
  -7   9   3        2.26       -3.91     14.22 o 
  -6   9   3        0.94       -6.87      9.88 o 
  -5   9   3        2.50      -13.35      8.90 o 
  -4   9   3       23.45       30.95     10.38 o 
  -3   9   3      139.61      171.05     14.38 o 
  -2   9   3        0.10       -4.51      6.93 o 
  -1   9   3       82.29       97.16     10.86 o 
   0   9   3      273.06      294.38     13.09 o 
   1   9   3      235.75      238.73     22.30 o 
   2   9   3        2.63        7.83      9.26 o 
   3   9   3       61.64       67.04     13.56 o 
   4   9   3       77.39      102.78     15.78 o 
   5   9   3       22.12       22.17     11.87 o 
   6   9   3       10.41       12.52     10.56 o 
   7   9   3        5.85       26.22     12.00 o 
   8   9   3      141.81      125.60     19.82 o 
   9   9   3       58.83       59.74     17.61 o 
  10   9   3       21.60       18.78     15.13 o 
  11   9   3        3.92       -2.87     13.30 o 
  12   9   3        6.12       -0.52     15.13 o 
  -5  10   3        1.84        6.65     13.96 o 
  -4  10   3       16.81        4.04     13.56 o 
  -3  10   3       79.00      101.99     18.52 o 
  -2  10   3      121.25      137.34     19.43 o 
  -1  10   3      101.50      151.29     19.96 o 
   0  10   3      120.32      131.73     19.30 o 
   1  10   3        3.01       -3.00      9.91 o 
   2  10   3       50.70       58.69     15.00 o 
   3  10   3      383.77      402.63     24.13 o 
   4  10   3      787.73      771.47     33.00 o 
   5  10   3      367.99      405.50     25.82 o 
   6  10   3        0.04       15.13     13.56 o 
   7  10   3       96.43      115.95     20.09 o 
   8  10   3        2.35       -4.04     10.43 o 
   9  10   3        1.27      -10.30     11.48 o 
  10  10   3        0.91      -16.43     10.96 o 
  11  10   3        0.27       -0.65     14.35 o 
  -5  11   3        0.40       -4.43     16.43 o 
  -4  11   3       25.00        2.09     16.17 o 
  -3  11   3       22.23       31.82     16.17 o 
  -2  11   3        2.63        1.70     12.52 o 
  -1  11   3        6.52        6.26     12.65 o 
   0  11   3       24.03       36.65     13.83 o 
   1  11   3       30.37       19.82     13.17 o 
   2  11   3       27.47       23.61     13.17 o 
   3  11   3        8.86        4.30     11.09 o 
   4  11   3        1.73        0.91     10.69 o 
   5  11   3       21.57       -3.91     11.35 o 
   6  11   3      661.53      680.04     33.91 o 
   7  11   3       84.46      117.91     21.13 o 
   8  11   3      384.93      423.89     28.69 o 
   9  11   3        1.86        5.35     14.61 o 
  10  11   3        1.09      -18.98     12.65 o 
  11  11   3        0.09       -9.91     13.96 o 
  -3  12   3        1.01        6.91     16.04 o 
  -2  12   3        0.67       -0.26     13.17 o 
  -1  12   3        3.37       -8.22     12.78 o 
   0  12   3        0.92       -2.35     11.74 o 
   1  12   3       10.65       12.65     13.17 o 
   2  12   3       17.16       16.56     13.30 o 
   3  12   3       70.73       82.04     19.56 o 
   4  12   3        7.63       -9.65     10.69 o 
   5  12   3       31.75       24.26     15.52 o 
   6  12   3       92.54       88.82     19.82 o 
   7  12   3      122.99      152.21     24.91 o 
   8  12   3        0.00        6.65     14.74 o 
   9  12   3       26.21       30.13     18.00 o 
  10  12   3        4.60      -13.83     12.91 o 
  -2  13   3        0.59       -5.09     16.04 o 
  -1  13   3       51.15       93.91     21.52 o 
   0  13   3       34.86       22.43     15.00 o 
   1  13   3        6.20       30.39     16.43 o 
   2  13   3       22.86       26.09     15.78 o 
   3  13   3        0.31       -5.74     12.65 o 
   4  13   3       15.68       16.30     14.35 o 
   5  13   3      207.33      244.03     29.22 o 
   6  13   3       37.20       36.78     18.39 o 
   7  13   3        5.77       -5.87     14.48 o 
   8  13   3       22.12        6.65     15.65 o 
   0  14   3        5.75       13.69     16.04 o 
   1  14   3        3.84        5.61     14.09 o 
   2  14   3       13.29       19.82     15.65 o 
   3  14   3        5.19        3.00     13.83 o 
   4  14   3       18.51       -2.09     15.78 o 
   5  14   3       28.13       21.13     15.91 o 
   6  14   3        0.34       -0.26     16.56 o 
   7  14   3        0.56      -10.43     15.39 o 
  -2 -14   4        0.14      -14.15     10.11 o 
  -1 -14   4        0.03       -0.77     11.54 o 
   0 -14   4        2.25       -4.70     15.39 o 
  -5 -13   4        5.77        8.55     12.03 o 
  -4 -13   4       37.40       40.71     13.10 o 
  -3 -13   4        0.24        4.84      9.91 o 
  -2 -13   4        6.11        7.29      9.86 o 
  -1 -13   4       11.20       15.38     10.34 o 
   0 -13   4        1.47        6.75      9.69 o 
   1 -13   4        0.41       -3.00     13.96 o 
   2 -13   4        2.37       -5.61     14.61 o 
   3 -13   4        2.68      -19.96     13.30 o 
  -7 -12   4        5.50       14.74     18.00 o 
  -6 -12   4       11.28        7.88     10.47 o 
  -5 -12   4        8.86       -3.64      9.81 o 
  -4 -12   4       40.71       30.55     11.34 o 
  -3 -12   4        0.57       -6.99      8.67 o 
  -2 -12   4        0.01        0.51      8.41 o 
  -1 -12   4        1.57      -11.35      8.35 o 
   0 -12   4        1.57       -9.44      7.92 o 
   1 -12   4        9.01        2.01      8.44 o 
   2 -12   4        0.88       -7.70     12.26 o 
   3 -12   4        6.53      -17.09     11.61 o 
   4 -12   4        7.38       -3.91     13.56 o 
   5 -12   4       13.19       -4.30     15.65 o 
  -8 -11   4        3.41        0.91     15.39 o 
  -7 -11   4        1.55       16.96     16.83 o 
  -6 -11   4       16.18       23.61     11.33 o 
  -5 -11   4       16.12        8.74     10.43 o 
  -4 -11   4        0.70       -3.72      7.84 o 
  -3 -11   4        7.90       -0.53      8.32 o 
  -2 -11   4       36.11       38.90     10.05 o 
  -1 -11   4       50.57       41.78      9.96 o 
   0 -11   4        4.70        1.37      8.22 o 
   1 -11   4        1.10       -8.26      7.28 o 
   2 -11   4        1.25       -3.65     10.83 o 
   3 -11   4        4.21      -10.96     10.83 o 
   4 -11   4        4.08       -7.96     11.22 o 
   5 -11   4        0.53       -1.83     14.09 o 
   6 -11   4        0.33      -14.22     12.39 o 
  -8 -10   4        0.32       -7.04     14.87 o 
  -7 -10   4        0.86        5.09     14.09 o 
  -6 -10   4       49.36       47.31     15.91 o 
  -5 -10   4      143.35      159.00     26.74 o 
  -4 -10   4        1.03      -10.16      7.67 o 
  -3 -10   4        4.26       -7.65      7.11 o 
  -2 -10   4        0.13       -4.67      7.22 o 
  -1 -10   4       19.27        6.27      7.17 o 
   0 -10   4        7.06        3.92      7.88 o 
   1 -10   4       10.99        1.65      7.52 o 
   2 -10   4        3.31        2.12      7.38 o 
   3 -10   4       16.52       11.35     11.74 o 
   4 -10   4       26.44       16.04     13.43 o 
   5 -10   4        1.06       -1.96     12.13 o 
   6 -10   4        0.05      -11.74     12.65 o 
   7 -10   4        3.64       -3.00     13.17 o 
  -9  -9   4        0.22        1.70     15.26 o 
  -8  -9   4       35.17       63.00     19.56 o 
  -7  -9   4        3.35        7.96     15.13 o 
  -6  -9   4       36.18       23.86     10.01 o 
  -5  -9   4        5.33       -7.78      7.93 o 
  -4  -9   4      155.95      181.07     14.74 o 
  -3  -9   4      128.17      141.35     16.89 o 
  -2  -9   4      440.08      442.49     18.26 o 
  -1  -9   4        0.56       -5.34      5.76 o 
   0  -9   4        0.11       -4.66      6.69 o 
   1  -9   4      157.43      220.62     14.93 o 
   2  -9   4       27.52       13.48      7.33 o 
   3  -9   4       15.71       15.39     11.35 o 
   4  -9   4       23.52       11.74     10.83 o 
   5  -9   4        2.37        3.65     12.00 o 
   6  -9   4        1.79       -4.96     11.74 o 
   7  -9   4        2.11       -4.83     11.35 o 
   8  -9   4        1.13       -6.78     14.74 o 
  -9  -8   4        5.69      -10.69     12.78 o 
  -8  -8   4        4.56      -10.43     12.65 o 
  -7  -8   4      143.84      149.47     21.78 o 
  -6  -8   4       36.62       39.27      9.80 o 
  -5  -8   4        1.37       -9.60     11.02 o 
  -4  -8   4       41.22       37.23      8.34 o 
  -3  -8   4      225.93      204.07     11.28 o 
  -2  -8   4      141.79      175.35     12.70 o 
  -1  -8   4        0.37       -1.92      8.41 o 
   0  -8   4      437.54      424.85     14.51 o 
   1  -8   4      187.61      181.06     10.19 o 
   2  -8   4        3.64        7.46      9.78 o 
   3  -8   4        0.05       -0.66      5.94 o 
   4  -8   4        2.19       -2.74      8.61 o 
   5  -8   4       50.74       38.74     14.35 o 
   6  -8   4        0.27        9.78     12.00 o 
   7  -8   4        0.14      -15.39     11.74 o 
   8  -8   4        1.41      -11.61     12.52 o 
   9  -8   4        2.25       -3.52     15.65 o 
 -10  -7   4       44.44       30.26     16.43 o 
  -9  -7   4       21.77       30.13     17.87 o 
  -8  -7   4       12.95        0.13     13.56 o 
  -7  -7   4      359.41      324.11     22.30 o 
  -6  -7   4        3.75      -10.96     12.00 o 
  -5  -7   4       38.11       30.72     10.56 o 
  -4  -7   4        6.48        0.00      5.78 o 
  -3  -7   4      636.19      669.28     33.19 o 
  -2  -7   4       88.04       97.08     16.11 o 
  -1  -7   4       69.93       82.20     11.15 o 
   0  -7   4       52.07       65.85     20.02 o 
   1  -7   4      254.62      232.46     10.49 o 
   2  -7   4       73.42       84.01      8.69 o 
   3  -7   4      474.26      465.58     37.82 o 
   4  -7   4        3.90        1.57      8.48 o 
   5  -7   4        1.67       -0.93      5.36 o 
   6  -7   4       12.40       -0.19      6.46 o 
   7  -7   4        8.31        8.33      7.61 o 
   8  -7   4        8.52        6.54      7.67 o 
   9  -7   4        3.19        7.94      9.05 o 
  10  -7   4        1.57       -2.09     10.24 o 
  -9  -6   4        0.32       -6.78     13.17 o 
  -8  -6   4        1.30      -15.26     10.17 o 
  -7  -6   4      315.67      271.55     19.96 o 
  -6  -6   4       31.01       33.78     12.78 o 
  -5  -6   4      200.58      203.61     12.06 o 
  -4  -6   4        8.97       11.79      4.41 o 
  -3  -6   4      161.18      146.17      6.45 o 
  -2  -6   4      241.70      224.37      7.15 o 
  -1  -6   4      494.99      486.22     18.75 o 
   0  -6   4     2147.44     2145.18     22.57 o 
   1  -6   4     2809.25     2801.09     36.54 o 
   2  -6   4      767.27      770.21     17.10 o 
   3  -6   4       82.78      103.61      8.99 o 
   4  -6   4      274.25      264.07     10.61 o 
   5  -6   4        0.55        0.01      5.48 o 
   6  -6   4       75.00       75.49     30.32 o 
   7  -6   4       14.03        8.69      7.29 o 
   8  -6   4        1.21       -2.16      7.14 o 
   9  -6   4        6.94        1.85      7.89 o 
  10  -6   4        9.84       17.26      9.93 o 
  11  -6   4        0.04       11.16     10.77 o 
 -10  -5   4        0.24       -6.52     11.22 o 
  -9  -5   4        5.19        2.44      8.80 o 
  -8  -5   4       12.66       11.48      8.39 o 
  -7  -5   4     1531.58     1513.54     30.00 o 
  -6  -5   4       20.34       27.06      9.59 o 
  -5  -5   4        1.41       -3.11      4.22 o 
  -4  -5   4      446.54      435.38     10.60 o 
  -3  -5   4      146.51      154.87      6.63 o 
  -2  -5   4        1.55       -3.71      3.24 o 
  -1  -5   4       19.06       10.57      3.12 o 
   0  -5   4      101.37       90.64      4.70 o 
   1  -5   4      853.97      813.95     16.38 o 
   2  -5   4     2348.44     2300.70     30.65 o 
   3  -5   4     8293.15     8424.92     79.83 o 
   4  -5   4     2858.07     2954.54     73.43 o 
   5  -5   4        0.03        4.64      5.54 o 
   6  -5   4      152.03      150.39     12.18 o 
   7  -5   4       35.10       27.15      8.05 o 
   8  -5   4        4.09       12.56      7.93 o 
   9  -5   4        0.56       -2.48      7.04 o 
  10  -5   4       23.34       23.41     10.17 o 
  11  -5   4        3.23        2.86      9.26 o 
 -10  -4   4        3.74       20.87     14.87 o 
  -9  -4   4      112.74      119.08     19.17 o 
  -8  -4   4       60.10       83.91     11.70 o 
  -7  -4   4      717.82      763.34     21.13 o 
  -6  -4   4      494.98      511.55     16.45 o 
  -5  -4   4       90.48       95.49      7.43 o 
  -4  -4   4        0.59       -1.19      3.49 o 
  -3  -4   4       64.83       75.66      5.69 o 
  -2  -4   4      216.07      203.95      6.31 o 
  -1  -4   4      184.03      171.87      5.49 o 
   0  -4   4       23.59       21.74      3.18 o 
   1  -4   4        0.55       -1.22      3.04 o 
   2  -4   4      544.24      538.52     12.43 o 
   3  -4   4     1273.17     1315.12     20.61 o 
   4  -4   4     2461.94     2579.34     31.54 o 
   5  -4   4     1233.93     1386.15     17.71 o 
   6  -4   4      117.15      134.92     31.11 o 
   7  -4   4        0.05       -6.37      5.21 o 
   8  -4   4      251.52      257.80     14.26 o 
   9  -4   4        0.09       -0.85      7.28 o 
  10  -4   4       10.31       13.57      9.23 o 
  11  -4   4        1.27        2.88      8.29 o 
  12  -4   4       11.47       16.63      9.93 o 
 -10  -3   4      172.90      226.16     27.39 o 
  -9  -3   4       73.94       98.60     18.78 o 
  -8  -3   4      466.78      433.95     19.56 o 
  -7  -3   4        0.14        4.86      7.50 o 
  -6  -3   4      290.22      281.37     12.91 o 
  -5  -3   4       29.27       28.91      5.37 o 
  -4  -3   4       61.28       72.46      5.76 o 
  -3  -3   4      232.58      234.27      7.62 o 
  -2  -3   4     1131.78     1116.43     14.40 o 
  -1  -3   4       16.41       16.47      2.77 o 
   0  -3   4      830.06      815.54     11.43 o 
   1  -3   4     2574.71     2645.35     60.00 o 
   2  -3   4        8.13        8.87      5.35 o 
   3  -3   4     1025.59     1091.02     28.82 o 
   4  -3   4      380.05      369.89     18.00 o 
   5  -3   4      199.54      188.87     10.03 o 
   6  -3   4       94.69       78.11     12.13 o 
   7  -3   4       44.22       51.96     11.67 o 
   8  -3   4       16.30       20.09      7.63 o 
   9  -3   4        0.05       -3.88      6.82 o 
  10  -3   4       19.72        9.23      7.44 o 
  11  -3   4        5.63        1.47      7.41 o 
  12  -3   4        5.32        7.33      8.94 o 
 -10  -2   4        2.43        5.61     13.04 o 
  -9  -2   4       15.01       -1.04     12.39 o 
  -8  -2   4       20.36       22.04     13.04 o 
  -7  -2   4       45.68       44.79      9.23 o 
  -6  -2   4      634.13      633.27     17.53 o 
  -5  -2   4       54.82       51.63      5.67 o 
  -4  -2   4       52.13       57.55      7.04 o 
  -3  -2   4      332.39      297.47      8.58 o 
  -2  -2   4      323.26      280.74      6.26 o 
  -1  -2   4      930.23     1002.89     14.28 o 
   0  -2   4      856.03      854.56     13.36 o 
   1  -2   4      532.22      538.66     15.26 o 
   2  -2   4        0.12       -3.13      3.39 o 
   3  -2   4       99.71      117.12     11.61 o 
   4  -2   4       40.69       19.30      7.43 o 
   5  -2   4        0.05       -3.52      5.87 o 
   6  -2   4      916.90      836.82     20.44 o 
   7  -2   4        0.02       -2.64      4.82 o 
   8  -2   4       40.46       28.43     10.17 o 
   9  -2   4       19.92       10.46      6.21 o 
  10  -2   4        1.72       -8.76      5.84 o 
  11  -2   4        1.07       -8.30      6.51 o 
  12  -2   4        0.72      -10.29      6.86 o 
 -10  -1   4        4.35       -4.70     11.87 o 
  -9  -1   4       18.39        2.35     11.87 o 
  -8  -1   4       80.44       90.78     17.35 o 
  -7  -1   4        1.14       -5.51      6.76 o 
  -6  -1   4       35.13       26.27      6.98 o 
  -5  -1   4        1.62       -0.45      3.64 o 
  -4  -1   4      337.01      363.15     13.14 o 
  -3  -1   4      269.25      266.37      7.50 o 
  -2  -1   4     1441.04     1506.56     33.78 o 
  -1  -1   4     8973.58     9120.61    123.64 o 
   0  -1   4      296.08      277.41      6.39 o 
   1  -1   4      228.34      206.44      6.22 o 
   2  -1   4        5.03        3.52      3.52 o 
   3  -1   4      210.46      230.86     12.00 o 
   4  -1   4      256.02      233.07     13.04 o 
   5  -1   4       85.45       70.69     10.69 o 
   6  -1   4        4.73        2.35      5.48 o 
   7  -1   4      794.91      847.22     16.95 o 
   8  -1   4      153.12      167.81      9.92 o 
   9  -1   4       54.33       65.51      8.47 o 
  10  -1   4       57.32       60.81      8.75 o 
  11  -1   4       43.98       41.91      8.61 o 
  12  -1   4        4.28        6.25      9.50 o 
  13  -1   4        4.91       -0.27     10.31 o 
  -9   0   4        2.83        1.04     12.13 o 
  -8   0   4        3.69       -0.39     10.56 o 
  -7   0   4       36.59       26.22     12.13 o 
  -6   0   4       25.58       27.46      6.92 o 
  -5   0   4      442.64      492.18     11.04 o 
  -4   0   4      157.82      180.63      7.95 o 
  -3   0   4     1266.53     1377.54     19.61 o 
  -2   0   4      539.29      556.14     19.96 o 
  -1   0   4      405.72      402.37     15.26 o 
   0   0   4        2.29        0.91      3.13 o 
   1   0   4      447.10      368.03      7.95 o 
   2   0   4       18.63       21.20      3.22 o 
   3   0   4     1278.36     1235.34     18.27 o 
   4   0   4       29.80       30.64      4.56 o 
   5   0   4      464.10      436.33     12.32 o 
   6   0   4       28.77       36.31     11.35 o 
   7   0   4      134.27      130.62      8.86 o 
   8   0   4      276.74      267.96     10.23 o 
   9   0   4      190.88      210.43     10.77 o 
  10   0   4       56.44       56.62     10.54 o 
  11   0   4       33.44       32.78     10.31 o 
  12   0   4        0.15       -5.05      8.67 o 
  13   0   4        8.04       -0.02     10.42 o 
 -10   1   4        6.08        0.78     14.74 o 
  -9   1   4        1.23      -12.00     12.39 o 
  -8   1   4       28.81       33.00     14.35 o 
  -7   1   4       85.82       82.56     16.96 o 
  -6   1   4      166.16      157.23     17.22 o 
  -5   1   4      513.26      582.54     12.01 o 
  -4   1   4       75.67       82.23      6.99 o 
  -3   1   4     1822.85     2251.66     28.88 o 
  -2   1   4       25.44       27.50      5.87 o 
  -1   1   4      628.72      693.22     21.26 o 
   0   1   4       32.01       27.26      5.48 o 
   1   1   4     1782.26     1777.38     21.97 o 
   2   1   4        3.13        2.22      3.13 o 
   3   1   4       80.49       68.34      7.70 o 
   4   1   4        4.54        8.09      4.96 o 
   5   1   4       98.14      106.30     11.87 o 
   6   1   4      907.06      909.73     29.09 o 
   7   1   4       61.85       67.30     12.39 o 
   8   1   4       65.49       57.78      8.62 o 
   9   1   4        1.26       -0.35      6.20 o 
  10   1   4       87.41       78.17     11.26 o 
  11   1   4        8.20        1.57      7.81 o 
  12   1   4       20.60       10.49     15.39 o 
  13   1   4        0.01        0.71      9.71 o 
 -10   2   4       13.72        7.96     15.13 o 
  -9   2   4        1.98        5.74     12.91 o 
  -8   2   4        0.13       -5.61     10.56 o 
  -7   2   4        5.31       -5.09     10.30 o 
  -6   2   4       20.24       13.43     11.48 o 
  -5   2   4      651.08      732.61     31.30 o 
  -4   2   4      161.47      147.99      8.28 o 
  -3   2   4       51.36       49.32      6.39 o 
  -2   2   4     1522.47     1666.35     25.63 o 
  -1   2   4       43.19       34.41      5.35 o 
   0   2   4      389.13      422.69     12.85 o 
   1   2   4      261.96      256.99      9.13 o 
   2   2   4      345.95      392.45     12.78 o 
   3   2   4       74.38       73.69      6.91 o 
   4   2   4      291.56      275.33     13.17 o 
   5   2   4      190.44      210.25     12.78 o 
   6   2   4      183.71      169.55     12.78 o 
   7   2   4       19.37       15.00      8.22 o 
   8   2   4        4.51        1.30      7.70 o 
   9   2   4        5.79       -4.42      6.06 o 
  10   2   4       30.33       22.06      8.59 o 
  11   2   4        1.45       -3.06      7.68 o 
  12   2   4        0.28       -3.81      8.58 o 
  13   2   4        0.23      -10.27      9.41 o 
  -9   3   4       18.82        8.48     14.87 o 
  -8   3   4       22.02       17.87     13.56 o 
  -7   3   4       10.33       -1.30     11.35 o 
  -6   3   4        1.43       -0.13     10.17 o 
  -5   3   4       12.70        5.61     10.43 o 
  -4   3   4      188.41      165.53      9.51 o 
  -3   3   4       16.83       14.95      4.98 o 
  -2   3   4       12.46       17.44      4.34 o 
  -1   3   4      342.01      351.76     11.41 o 
   0   3   4        0.30       -2.23      2.48 o 
   1   3   4        5.08        3.27      2.63 o 
   2   3   4     1578.05     1704.22     24.07 o 
   3   3   4       49.71       44.48      7.17 o 
   4   3   4      482.90      467.32     17.61 o 
   5   3   4        8.53        6.26      6.13 o 
   6   3   4       21.90       11.09      7.04 o 
   7   3   4      249.94      252.38     16.56 o 
   8   3   4       28.72       38.22     11.35 o 
   9   3   4       12.63       27.52     11.35 o 
  10   3   4        7.24        7.17     10.17 o 
  11   3   4        1.84        2.87     11.74 o 
  12   3   4       11.78       -8.09     11.87 o 
  13   3   4        9.64       10.43     17.74 o 
  -9   4   4       10.69       -4.17     12.65 o 
  -8   4   4        0.24        5.61     12.52 o 
  -7   4   4       51.25       48.78     15.26 o 
  -6   4   4       32.39       26.61     13.43 o 
  -5   4   4       36.64       46.43     13.83 o 
  -4   4   4       30.56       26.42      6.89 o 
  -3   4   4       16.50       10.30      7.43 o 
  -2   4   4       38.95       40.93      6.13 o 
  -1   4   4       10.41        6.34      6.26 o 
   0   4   4      228.17      284.55      9.37 o 
   1   4   4       79.65       75.51      5.61 o 
   2   4   4      387.45      466.81     12.65 o 
   3   4   4       71.26       84.91      7.96 o 
   4   4   4      154.42      126.51      9.91 o 
   5   4   4       27.77       36.52      8.61 o 
   6   4   4      218.45      219.90     15.00 o 
   7   4   4       62.26       43.43     10.69 o 
   8   4   4       11.14        6.13      8.74 o 
   9   4   4       50.21       22.82     10.83 o 
  10   4   4       57.30       31.17     13.56 o 
  11   4   4        1.18      -14.35     10.83 o 
  12   4   4        4.81       22.69     16.96 o 
  13   4   4        1.42       -1.30     17.35 o 
  -9   5   4        0.42      -13.30     13.04 o 
  -8   5   4        9.39       -1.83     10.83 o 
  -7   5   4       39.92       29.22     15.52 o 
  -6   5   4        0.01       -3.52     10.56 o 
  -5   5   4       62.66       43.30     14.74 o 
  -4   5   4        2.65        1.93      7.17 o 
  -3   5   4        5.68        3.04      5.42 o 
  -2   5   4      433.76      444.91     22.82 o 
  -1   5   4      418.35      427.14     12.78 o 
   0   5   4     1356.40     1506.81     24.39 o 
   1   5   4     1391.11     1515.28     24.14 o 
   2   5   4     3688.20     4184.06     48.41 o 
   3   5   4       30.93       27.63      9.13 o 
   4   5   4     2943.10     3065.03     57.78 o 
   5   5   4        2.83        1.30      5.74 o 
   6   5   4       40.09       49.30     10.69 o 
   7   5   4      246.15      244.16     16.96 o 
   8   5   4       97.20      109.04     16.17 o 
   9   5   4       25.59       37.43     12.39 o 
  10   5   4       32.10       12.65     12.00 o 
  11   5   4       75.99       93.12     19.17 o 
  12   5   4       43.58       45.39     18.00 o 
  13   5   4        2.30       -1.70     16.43 o 
  -8   6   4        0.21       -2.74     13.43 o 
  -7   6   4        3.21       -0.13     13.56 o 
  -6   6   4        0.28      -10.56     11.35 o 
  -5   6   4       17.82       -3.39     11.35 o 
  -4   6   4        9.65       21.77      7.77 o 
  -3   6   4       44.79       38.00      7.97 o 
  -2   6   4      175.71      156.90      9.64 o 
  -1   6   4      355.04      365.19     12.78 o 
   0   6   4       55.42       72.39      8.02 o 
   1   6   4      216.80      231.11      9.73 o 
   2   6   4     1102.43     1245.79     22.63 o 
   3   6   4      610.28      622.17     15.69 o 
   4   6   4       55.08       67.30     11.09 o 
   5   6   4      234.85      216.38     15.26 o 
   6   6   4       22.70       11.22      8.09 o 
   7   6   4       83.55      116.34     16.04 o 
   8   6   4        2.71        4.96      8.48 o 
   9   6   4       13.42        8.87     10.17 o 
  10   6   4       37.12       32.48     13.56 o 
  11   6   4       69.45       63.13     18.13 o 
  12   6   4       11.23       -0.52     13.56 o 
  13   6   4        9.53       12.78     17.61 o 
  -8   7   4        2.99      -13.69     12.78 o 
  -7   7   4       12.21        0.26     13.43 o 
  -6   7   4       26.94       22.30     13.83 o 
  -5   7   4        1.26      -15.39     11.35 o 
  -4   7   4       15.92        8.61      7.59 o 
  -3   7   4        1.47        1.78      6.44 o 
  -2   7   4        0.19        0.89      5.73 o 
  -1   7   4      166.93      157.01     11.48 o 
   0   7   4        4.35       -2.94      4.60 o 
   1   7   4        5.42        3.15      4.51 o 
   2   7   4       23.32       31.92     10.04 o 
   3   7   4      141.42      147.70     10.89 o 
   4   7   4        4.84        1.99      4.96 o 
   5   7   4       46.13       39.00     10.69 o 
   6   7   4       16.13       15.00      9.91 o 
   7   7   4       94.15       97.69     16.17 o 
   8   7   4        3.76       -2.22      8.87 o 
   9   7   4        6.96        3.13      9.39 o 
  10   7   4        4.65        3.13     11.87 o 
  11   7   4        0.66       -5.22     11.87 o 
  12   7   4       15.06       13.04     16.30 o 
  13   7   4        0.03      -14.22     15.78 o 
  -7   8   4       31.48       31.17     16.69 o 
  -6   8   4        8.93       -4.83     13.69 o 
  -5   8   4       30.30       21.52     13.69 o 
  -4   8   4       50.76       41.87     10.79 o 
  -3   8   4        1.60       -2.72      6.93 o 
  -2   8   4        0.13       -7.43      6.36 o 
  -1   8   4       36.74       27.74      8.41 o 
   0   8   4        8.19        5.38      7.37 o 
   1   8   4        3.18        2.55      5.01 o 
   2   8   4       17.68       18.60      6.14 o 
   3   8   4        3.38        3.24      5.04 o 
   4   8   4      157.18      156.93     10.10 o 
   5   8   4        1.54        1.70      8.48 o 
   6   8   4       78.21       89.34     15.65 o 
   7   8   4       23.75       30.39     11.35 o 
   8   8   4       84.31       76.43     15.78 o 
   9   8   4      103.02      130.17     20.35 o 
  10   8   4      106.35      116.99     21.13 o 
  11   8   4       36.55       20.35     16.30 o 
  12   8   4        4.48       -5.22     15.13 o 
  -6   9   4       26.87       22.82     16.83 o 
  -5   9   4      241.76      263.85     24.52 o 
  -4   9   4       80.20      102.94     13.73 o 
  -3   9   4       69.52       51.70     12.72 o 
  -2   9   4        2.84        5.09      7.91 o 
  -1   9   4        9.42        0.29      7.83 o 
   0   9   4        7.48       19.58     10.96 o 
   1   9   4       48.52       41.98      7.95 o 
   2   9   4       71.04       61.10      8.90 o 
   3   9   4        5.14        0.99      5.48 o 
   4   9   4      131.77      179.21     20.48 o 
   5   9   4      944.45      997.50     37.56 o 
   6   9   4     3091.91     3054.98     70.56 o 
   7   9   4       51.03       88.95     18.39 o 
   8   9   4      120.71      151.16     21.39 o 
   9   9   4       31.45       34.43     15.00 o 
  10   9   4      135.22      128.60     22.43 o 
  11   9   4       28.44       24.78     15.52 o 
  12   9   4        4.69       -7.04     15.65 o 
  -5  10   4       22.88       34.69     16.96 o 
  -4  10   4       25.98       47.34     15.65 o 
  -3  10   4        3.86        8.09     12.78 o 
  -2  10   4        2.57        1.43     12.00 o 
  -1  10   4        1.09      -10.17      9.65 o 
   0  10   4        0.20       -7.96     10.04 o 
   1  10   4       85.11       57.91     14.48 o 
   2  10   4      221.46      197.86     17.48 o 
   3  10   4      132.31      162.51     21.13 o 
   4  10   4      176.42      188.99     22.82 o 
   5  10   4        2.12      -15.46     10.30 o 
   6  10   4      599.56      646.00     32.74 o 
   7  10   4       59.32       71.21     18.52 o 
   8  10   4      327.84      288.37     24.13 o 
   9  10   4       10.36        2.61     12.91 o 
  10  10   4       27.36        3.39     16.17 o 
  11  10   4        0.04      -18.59     12.39 o 
  -4  11   4       70.23       88.82     21.78 o 
  -3  11   4       61.93       65.60     19.30 o 
  -2  11   4        6.31       15.52     14.87 o 
  -1  11   4        0.23       -1.04     12.13 o 
   0  11   4        3.60       -6.26      9.52 o 
   1  11   4        1.16       -5.09     11.09 o 
   2  11   4      103.91      128.08     20.61 o 
   3  11   4        0.79       -5.22     10.96 o 
   4  11   4       66.41       46.30     15.52 o 
   5  11   4      110.44      134.34     22.30 o 
   6  11   4      387.49      381.37     26.22 o 
   7  11   4       98.50      149.21     23.22 o 
   8  11   4       31.86       28.30     16.04 o 
   9  11   4       58.41       33.65     16.56 o 
  10  11   4        0.04        1.04     15.65 o 
  11  11   4        1.13        5.74     15.91 o 
  -3  12   4       27.46       28.82     18.26 o 
  -2  12   4      150.02      231.77     27.65 o 
  -1  12   4      184.55      243.90     28.82 o 
   0  12   4      100.52      116.86     20.48 o 
   1  12   4        7.92       -4.17     11.61 o 
   2  12   4        0.00       -5.48     10.83 o 
   3  12   4        9.83      -14.61     10.69 o 
   4  12   4        1.54       -1.17     11.09 o 
   5  12   4      199.07      261.24     28.69 o 
   6  12   4       87.65      105.38     22.82 o 
   7  12   4        2.95       -8.48     11.74 o 
   8  12   4       19.11       21.26     15.13 o 
   9  12   4       60.64       81.26     22.43 o 
  10  12   4        0.33       -3.26     15.39 o 
  -1  13   4        9.19        7.83     15.52 o 
   0  13   4       29.94       12.39     15.39 o 
   1  13   4        0.01      -14.87     12.91 o 
   2  13   4       42.99       56.08     18.26 o 
   3  13   4       13.97        4.17     14.48 o 
   4  13   4        2.35      -16.83     12.13 o 
   5  13   4       61.44       68.34     18.78 o 
   6  13   4        0.03       -8.09     12.39 o 
   7  13   4        0.75        1.70     14.22 o 
   8  13   4       33.07       11.87     15.52 o 
   1  14   4        0.21      -19.04     13.30 o 
   2  14   4       31.38       23.22     15.91 o 
   3  14   4        4.59        3.00     12.78 o 
   4  14   4        0.13      -14.74     13.17 o 
   5  14   4        9.77       14.48     14.87 o 
   6  14   4        7.01        3.91     15.52 o 
   7  14   4        0.13       -3.91     15.26 o 
  -4 -13   5        6.67        0.54     11.16 o 
  -3 -13   5        0.49      -12.88     10.22 o 
  -2 -13   5        3.53        9.10     12.59 o 
  -1 -13   5       29.90       34.32     11.89 o 
   0 -13   5        0.16       -5.62      9.96 o 
   1 -13   5        3.99       12.26     14.35 o 
   2 -13   5        0.51       -9.78     13.56 o 
   3 -13   5        4.89      -14.22     16.04 o 
  -6 -12   5       36.91       47.61     19.82 o 
  -5 -12   5        3.77       -4.17     15.00 o 
  -4 -12   5       17.43       13.13     10.91 o 
  -3 -12   5       69.40       81.27     13.96 o 
  -2 -12   5      107.14      119.26     18.06 o 
  -1 -12   5       22.08       21.53     10.55 o 
   0 -12   5        0.28       -2.02      9.77 o 
   1 -12   5        2.08        7.07      9.59 o 
   2 -12   5        0.36      -14.35     12.39 o 
   3 -12   5        2.61       -4.17     13.83 o 
   4 -12   5        1.08       -6.00     15.26 o 
   5 -12   5        2.31      -10.83     16.17 o 
  -7 -11   5        0.25      -11.22     14.35 o 
  -6 -11   5       18.70        7.70     15.52 o 
  -5 -11   5       29.64       27.00     16.69 o 
  -4 -11   5       16.54       11.21      9.62 o 
  -3 -11   5        6.28        7.16      9.09 o 
  -2 -11   5        6.71        5.50      9.28 o 
  -1 -11   5       29.42       32.10     14.28 o 
   0 -11   5       19.30       19.90      9.36 o 
   1 -11   5        0.16       -3.28      7.91 o 
   2 -11   5        4.18       -8.48     10.04 o 
   3 -11   5        2.92        1.17     12.00 o 
   4 -11   5        0.37       -9.00     11.35 o 
   5 -11   5        0.43       -9.52     14.74 o 
   6 -11   5        0.19        7.30     17.09 o 
  -8 -10   5        1.17       -5.74     16.83 o 
  -7 -10   5       13.05       11.74     17.87 o 
  -6 -10   5       30.12       24.39     16.56 o 
  -5 -10   5        3.27        0.78     14.74 o 
  -4 -10   5        0.17       -3.08      8.60 o 
  -3 -10   5       43.24       24.64      9.65 o 
  -2 -10   5        0.06       -0.81      7.69 o 
  -1 -10   5        1.99       -2.98      7.52 o 
   0 -10   5       35.79       31.79      9.50 o 
   1 -10   5       31.10       38.52      9.43 o 
   2 -10   5        7.31       -4.13      6.95 o 
   3 -10   5       36.02       25.43     13.30 o 
   4 -10   5        0.33        5.09     12.78 o 
   5 -10   5        9.20       -2.74     13.30 o 
   6 -10   5        2.96       -3.65     14.09 o 
   7 -10   5        0.33       -8.87     14.35 o 
  -8  -9   5        0.38       -3.65     15.65 o 
  -7  -9   5        2.65      -12.39     15.00 o 
  -6  -9   5      163.65      155.34     22.96 o 
  -5  -9   5       16.19       -8.87     12.78 o 
  -4  -9   5       23.60       16.32      8.95 o 
  -3  -9   5        7.67       -7.82      7.13 o 
  -2  -9   5        1.28        1.49      9.13 o 
  -1  -9   5       14.48        7.68      7.76 o 
   0  -9   5       66.61       71.25     21.19 o 
   1  -9   5      218.62      199.15     19.17 o 
   2  -9   5      114.36      150.25     13.14 o 
   3  -9   5        5.32       12.91     11.61 o 
   4  -9   5        0.22      -13.69      9.13 o 
   5  -9   5        0.04       -0.52     12.91 o 
   6  -9   5       15.23       13.96     13.83 o 
   7  -9   5        3.85       -3.52     13.96 o 
   8  -9   5       15.49       25.82     17.74 o 
  -9  -8   5        7.98       13.04     16.17 o 
  -8  -8   5        1.96       -8.22     13.17 o 
  -7  -8   5       51.12       45.00     16.69 o 
  -6  -8   5        4.87       -6.78     13.69 o 
  -5  -8   5       40.46        7.17     14.09 o 
  -4  -8   5       20.06       -2.86      8.22 o 
  -3  -8   5        1.35        2.01      6.37 o 
  -2  -8   5       61.15       75.31     18.65 o 
  -1  -8   5       65.38       93.41     10.65 o 
   0  -8   5        0.72        1.15      6.25 o 
   1  -8   5        1.65        5.00      6.21 o 
   2  -8   5       88.13       97.45     12.06 o 
   3  -8   5      633.28      594.78     17.49 o 
   4  -8   5       78.48       59.34     14.74 o 
   5  -8   5       10.46      -10.56     10.83 o 
   6  -8   5       44.05       43.82     15.00 o 
   7  -8   5       11.57       -2.48     11.48 o 
   8  -8   5        0.07      -15.13     12.39 o 
   9  -8   5       14.51       -4.04     15.13 o 
  -9  -7   5        0.71       -9.91     13.69 o 
  -8  -7   5        4.75       10.56     15.65 o 
  -7  -7   5        5.47       -1.17     12.52 o 
  -6  -7   5        0.37       -7.83     11.48 o 
  -5  -7   5      197.15      245.33     23.48 o 
  -4  -7   5        6.87        0.31      5.91 o 
  -3  -7   5      183.75      181.30     10.55 o 
  -2  -7   5        7.45        9.67      6.31 o 
  -1  -7   5       32.27       26.89      8.93 o 
   0  -7   5        7.13       16.37      6.46 o 
   1  -7   5        3.03       -3.94      5.29 o 
   2  -7   5       34.48       36.94      7.26 o 
   3  -7   5      113.21      108.02     10.17 o 
   4  -7   5       45.21       33.26     12.13 o 
   5  -7   5      170.43      142.82     19.96 o 
   6  -7   5       26.05        9.13     11.87 o 
   7  -7   5       26.17       14.22     12.39 o 
   8  -7   5       20.88       20.22     14.87 o 
   9  -7   5        3.28        2.47      8.59 o 
  10  -7   5       29.47       44.47     20.48 o 
  -9  -6   5        5.51        3.26     15.39 o 
  -8  -6   5       61.96       46.17     15.91 o 
  -7  -6   5      189.82      198.90     22.04 o 
  -6  -6   5       56.80       56.74     14.87 o 
  -5  -6   5      284.37      295.81     19.56 o 
  -4  -6   5        0.91       -1.07      7.83 o 
  -3  -6   5       34.43       32.54      6.79 o 
  -2  -6   5      229.56      215.97      9.91 o 
  -1  -6   5       41.61       32.81      6.53 o 
   0  -6   5      348.62      346.55      8.59 o 
   1  -6   5      351.49      351.05      8.86 o 
   2  -6   5      244.20      220.54     10.23 o 
   3  -6   5      306.50      292.65     11.34 o 
   4  -6   5       49.02       57.49      7.86 o 
   5  -6   5       10.68        3.13      9.52 o 
   6  -6   5      198.77      221.59     19.04 o 
   7  -6   5       93.13      142.82     21.39 o 
   8  -6   5        7.10        2.12      7.43 o 
   9  -6   5       77.58       95.83     13.33 o 
  10  -6   5        0.01        1.96      9.21 o 
  11  -6   5        1.01       -0.15     10.15 o 
  -9  -5   5       27.14       18.37     10.49 o 
  -8  -5   5      275.52      256.88     14.81 o 
  -7  -5   5       18.63       17.04      8.09 o 
  -6  -5   5     1037.34     1018.30     24.48 o 
  -5  -5   5      430.15      433.06     15.25 o 
  -4  -5   5      123.18      137.69      8.31 o 
  -3  -5   5       22.64       18.21      4.56 o 
  -2  -5   5      326.45      292.29      8.26 o 
  -1  -5   5       12.60       11.69      4.73 o 
   0  -5   5        0.30       -5.10      3.40 o 
   1  -5   5        9.43        8.74      3.20 o 
   2  -5   5      519.17      495.87     13.59 o 
   3  -5   5      263.39      242.60     15.06 o 
   4  -5   5      690.67      613.64     15.10 o 
   5  -5   5      417.72      366.24     21.26 o 
   6  -5   5      258.98      208.42     17.87 o 
   7  -5   5      317.53      310.42     22.43 o 
   8  -5   5       14.83       21.96      8.43 o 
   9  -5   5       10.78       15.89      8.93 o 
  10  -5   5        9.89        1.85      8.86 o 
  11  -5   5        4.60        6.20     10.21 o 
 -10  -4   5       47.86       33.78     17.09 o 
  -9  -4   5       25.73       21.13     15.13 o 
  -8  -4   5        0.45       -6.57      8.41 o 
  -7  -4   5        0.10       -3.05      7.74 o 
  -6  -4   5     1903.65     1914.11     34.14 o 
  -5  -4   5      257.56      246.99     11.76 o 
  -4  -4   5      760.83      736.75     13.62 o 
  -3  -4   5      293.90      272.76      8.01 o 
  -2  -4   5       89.63       94.51      6.53 o 
  -1  -4   5      100.37      107.98      5.59 o 
   0  -4   5        0.06       -1.21      2.53 o 
   1  -4   5       57.25       63.17      6.57 o 
   2  -4   5       10.18        3.12      3.64 o 
   3  -4   5       28.67       51.20      8.02 o 
   4  -4   5        4.52        1.36      7.37 o 
   5  -4   5      678.76      696.73     15.42 o 
   6  -4   5        9.54        4.30      9.00 o 
   7  -4   5        5.54        9.26     10.04 o 
   8  -4   5      127.90      108.67     12.51 o 
   9  -4   5        0.08       -0.91      6.78 o 
  10  -4   5        2.70        3.57      8.30 o 
  11  -4   5       17.50       18.87      8.99 o 
  12  -4   5        0.61       -3.32      8.85 o 
 -10  -3   5       13.41       17.48     14.22 o 
  -9  -3   5        5.17       -4.70     13.69 o 
  -8  -3   5      187.22      229.28     27.19 o 
  -7  -3   5       44.14       46.48     10.00 o 
  -6  -3   5      487.69      459.39     16.06 o 
  -5  -3   5       48.09       64.45      9.03 o 
  -4  -3   5        8.96        3.65      5.57 o 
  -3  -3   5       49.94       59.06      5.03 o 
  -2  -3   5     1675.45     1698.24     19.42 o 
  -1  -3   5      100.60       97.11      5.00 o 
   0  -3   5      230.05      207.92     15.00 o 
   1  -3   5      157.90      150.19      9.52 o 
   2  -3   5        3.54        5.48      4.83 o 
   3  -3   5       17.85        9.52      6.26 o 
   4  -3   5      263.38      241.42     15.78 o 
   6  -3   5      738.32      737.82     29.48 o 
   7  -3   5       25.01       18.13     10.04 o 
   8  -3   5       60.36       44.88     11.15 o 
   9  -3   5       40.16       21.54     13.17 o 
  10  -3   5        0.98        6.30      6.86 o 
  11  -3   5        4.80        3.81      7.92 o 
  12  -3   5        0.00        0.36      8.46 o 
 -10  -2   5       21.33       49.04     17.22 o 
  -9  -2   5        1.67       -7.83     12.26 o 
  -8  -2   5        9.16        1.30     10.43 o 
  -7  -2   5      131.95      140.38     12.85 o 
  -6  -2   5        0.63       -2.88      5.88 o 
  -5  -2   5       24.98       28.58      6.94 o 
  -4  -2   5       94.70       98.71      9.29 o 
  -3  -2   5      758.12      821.61     11.98 o 
  -2  -2   5     1055.94     1073.63     15.29 o 
  -1  -2   5      329.39      386.12      8.41 o 
   0  -2   5     2013.24     2061.89     78.13 o 
   1  -2   5       93.61       84.33      4.96 o 
   2  -2   5      990.12      996.59     24.26 o 
   3  -2   5       12.18        1.30      4.70 o 
   4  -2   5      246.56      221.59     13.69 o 
   5  -2   5       36.58       28.82     10.17 o 
   6  -2   5       19.80       -6.39      7.83 o 
   7  -2   5      162.03      155.08     18.52 o 
   9  -2   5       48.48       47.72     16.63 o 
  10  -2   5        2.31        1.65      6.24 o 
  11  -2   5       13.95       14.15      7.92 o 
  12  -2   5       11.34        2.61      7.87 o 
 -10  -1   5        4.78       19.96     16.96 o 
  -9  -1   5        1.41       13.30     13.96 o 
  -8  -1   5       31.87       24.00     15.00 o 
  -7  -1   5        3.15       -2.48     10.30 o 
  -6  -1   5       22.30       11.66      6.85 o 
  -5  -1   5       21.53       13.36      9.59 o 
  -4  -1   5       82.45       90.15      8.74 o 
  -3  -1   5      105.78      114.38     13.04 o 
  -2  -1   5      192.00      192.90     13.04 o 
  -1  -1   5     6762.43     7248.86    105.52 o 
   0  -1   5       24.25       23.08      3.04 o 
   1  -1   5     1467.39     1446.21     20.01 o 
   2  -1   5        2.84       -0.39      3.39 o 
   3  -1   5       52.81       60.52      8.09 o 
   4  -1   5       20.06        5.09      5.35 o 
   5  -1   5        0.16       -8.41      5.61 o 
   6  -1   5        6.44       13.63      5.53 o 
   7  -1   5        1.09       -1.11      5.11 o 
   8  -1   5       14.38       12.77      6.87 o 
   9  -1   5       20.36        9.39      7.67 o 
  10  -1   5        2.74       -1.27      5.73 o 
  11  -1   5        4.24       -4.14      6.41 o 
  12  -1   5        7.44        1.59      9.77 o 
  13  -1   5        2.93        0.00     15.65 o 
 -10   0   5        0.09       -3.52     14.74 o 
  -9   0   5        2.37      -17.22     11.48 o 
  -8   0   5        1.91        9.91     13.83 o 
  -7   0   5       40.25       26.87     13.30 o 
  -6   0   5       74.72       71.29      9.71 o 
  -5   0   5      155.01      145.25     10.01 o 
  -4   0   5        5.81       17.35      9.26 o 
  -3   0   5     1445.83     1506.43     39.39 o 
  -2   0   5       87.24      127.95     12.78 o 
  -1   0   5        3.17       18.13      6.00 o 
   0   0   5       94.03       87.52      9.39 o 
   1   0   5      364.21      301.59     10.63 o 
   2   0   5       38.54       52.68      4.47 o 
   3   0   5        8.44       17.09      3.92 o 
   4   0   5        0.47       -1.06      3.03 o 
   5   0   5      198.56      179.65     11.67 o 
   6   0   5        4.22        1.39      4.70 o 
   7   0   5       24.11       15.89      9.78 o 
   8   0   5        3.54        1.10      5.30 o 
   9   0   5        0.75       -4.96      5.67 o 
  10   0   5        6.12        2.61     10.43 o 
  11   0   5        9.79       33.00     16.30 o 
  12   0   5        0.77       -4.96     12.26 o 
  13   0   5        0.39      -18.78     12.52 o 
  -9   1   5        0.20       -8.87     11.61 o 
  -8   1   5        9.34       17.48     13.96 o 
  -7   1   5        0.08      -12.65     10.30 o 
  -6   1   5        7.26        0.13     10.30 o 
  -5   1   5        0.62       -3.26      8.35 o 
  -4   1   5        8.10        4.30      8.87 o 
  -3   1   5        0.08       -1.92      2.50 o 
  -2   1   5       73.90       92.08     11.61 o 
  -1   1   5     2177.86     2290.55     47.08 o 
   0   1   5        5.69       -3.00      3.26 o 
   1   1   5      216.67      224.25      6.83 o 
   2   1   5     1109.35     1106.08     17.76 o 
   3   1   5        1.53       -0.91      3.78 o 
   4   1   5       29.96       28.04      6.78 o 
   5   1   5       40.15       31.17      7.96 o 
   6   1   5      186.15      152.08     12.52 o 
   7   1   5       36.33       67.04     12.13 o 
   8   1   5      160.21      181.29     15.65 o 
   9   1   5       91.80       99.39     16.56 o 
  10   1   5        0.39       -8.35      9.13 o 
  11   1   5       13.53       10.43     14.22 o 
  12   1   5        3.23      -11.09     14.35 o 
  13   1   5        6.07        1.17     16.17 o 
  -9   2   5        6.76       13.96     13.43 o 
  -8   2   5        9.08        5.48     13.56 o 
  -7   2   5      124.58      104.08     18.91 o 
  -6   2   5      139.37      155.60     21.26 o 
  -5   2   5       37.56       43.04     13.17 o 
  -4   2   5       45.82       56.61     12.65 o 
  -3   2   5      100.06      107.95      6.48 o 
  -2   2   5      289.67      272.87      8.29 o 
  -1   2   5        3.58        6.32      5.15 o 
   0   2   5      996.37     1064.07     16.26 o 
   1   2   5       26.55       30.38      3.88 o 
   2   2   5       74.66       74.51      5.83 o 
   3   2   5       42.69       37.56      7.04 o 
   4   2   5      328.57      314.07     14.35 o 
   5   2   5        9.60        0.52      5.48 o 
   6   2   5      126.85      127.43     14.22 o 
   7   2   5       47.20       55.95     11.35 o 
   8   2   5       15.43        5.48      9.78 o 
   9   2   5       41.16       47.34     13.43 o 
  10   2   5       21.91       -1.96     10.17 o 
  11   2   5       40.79       37.04     15.39 o 
  12   2   5      149.22      186.12     27.65 o 
  13   2   5       23.01       15.00     16.43 o 
  -9   3   5        0.67       -3.00     13.56 o 
  -8   3   5       44.41       37.43     16.30 o 
  -7   3   5      115.94      120.38     20.74 o 
  -6   3   5        0.30      -13.43      9.65 o 
  -5   3   5       77.19       82.56     16.43 o 
  -4   3   5       58.73       73.17     14.48 o 
  -3   3   5       40.99       48.83     19.76 o 
  -2   3   5      175.27      184.68     14.87 o 
  -1   3   5       11.18       17.79      4.04 o 
   0   3   5       36.12       49.32     14.41 o 
   1   3   5        2.51        2.13      2.90 o 
   2   3   5      130.76      127.57      6.41 o 
   3   3   5        0.24       -1.30      4.56 o 
   4   3   5      223.03      252.51     13.17 o 
   5   3   5       83.23       82.82     11.22 o 
   6   3   5        3.74       -0.65      6.00 o 
   7   3   5       14.52       16.83      8.87 o 
   8   3   5        1.76       -2.74      8.09 o 
   9   3   5        2.31        1.96      8.74 o 
  10   3   5        4.44       -9.78      8.87 o 
  11   3   5       15.11        4.30     14.09 o 
  12   3   5        3.71      -10.43     13.69 o 
  13   3   5        5.83        2.87     14.74 o 
  -8   4   5       26.76       16.17     14.35 o 
  -7   4   5        0.81       -4.30     11.87 o 
  -6   4   5       26.33       30.39     13.43 o 
  -5   4   5       45.33       55.95     15.91 o 
  -4   4   5        0.09       -4.04      9.26 o 
  -3   4   5       46.62       49.46      7.50 o 
  -2   4   5      261.54      250.45     13.43 o 
  -1   4   5       13.57       10.61      7.17 o 
   0   4   5        6.55       15.21      5.35 o 
   1   4   5      144.18      136.71      7.17 o 
   2   4   5     5951.56     6748.82    105.84 o 
   3   4   5     1613.44     1845.62     29.41 o 
   4   4   5      433.74      429.63     18.00 o 
   5   4   5     1181.89     1201.62     33.13 o 
   6   4   5      154.13      146.86     12.39 o 
   7   4   5      185.20      195.64     15.26 o 
   8   4   5       12.25        4.70      7.96 o 
   9   4   5        5.89       -4.30      8.22 o 
  10   4   5        2.03       -5.35     10.30 o 
  11   4   5        3.11        5.22     13.04 o 
  12   4   5       87.09      117.78     22.96 o 
  13   4   5       14.42       -2.74     15.91 o 
  -8   5   5       46.46       45.00     18.52 o 
  -7   5   5       55.19       42.52     16.83 o 
  -6   5   5        4.18      -14.09     11.61 o 
  -5   5   5        1.85        2.35     12.26 o 
  -4   5   5        3.16      -13.69      9.13 o 
  -3   5   5        7.95        5.48      5.98 o 
  -2   5   5       17.46       14.32      5.66 o 
  -1   5   5        1.33        2.52      4.45 o 
   0   5   5      891.57      902.86     18.77 o 
   1   5   5      330.54      389.32     11.99 o 
   2   5   5      131.34      137.31     18.06 o 
   3   5   5     2895.25     3388.85     54.26 o 
   4   5   5      457.17      474.36     19.82 o 
   5   5   5      133.75      129.77     11.61 o 
   6   5   5      122.04       98.73     13.83 o 
   7   5   5       70.68       60.65     12.52 o 
   8   5   5       13.64       11.35      9.39 o 
   9   5   5       10.02       -2.09      9.65 o 
  10   5   5        2.06       -5.61     10.30 o 
  11   5   5      178.51      195.77     25.30 o 
  12   5   5      118.52      103.17     22.30 o 
  13   5   5        4.66       -5.87     16.96 o 
  -8   6   5        9.46       -1.83     13.56 o 
  -7   6   5        0.05      -10.30     12.91 o 
  -6   6   5        2.05       -0.91     10.96 o 
  -5   6   5       66.68       46.56     16.04 o 
  -4   6   5       91.53       64.82     16.69 o 
  -3   6   5       99.37      109.63     11.20 o 
  -2   6   5       25.55       21.76      6.78 o 
  -1   6   5      443.58      431.07     18.26 o 
   0   6   5      363.74      371.15     13.11 o 
   1   6   5     1439.78     1573.49     26.86 o 
   2   6   5       41.94       40.26     11.48 o 
   3   6   5      128.30      148.31      8.39 o 
   4   6   5       11.49        3.54      4.26 o 
   5   6   5      244.35      229.55     15.65 o 
   6   6   5       38.99       37.43     10.43 o 
   7   6   5        1.81        3.65      8.74 o 
   8   6   5       36.32       31.82     11.87 o 
   9   6   5       56.96       34.17     12.13 o 
  10   6   5       23.10       15.65     12.78 o 
  11   6   5        0.00       -3.13     13.04 o 
  12   6   5       21.86       54.13     18.52 o 
  13   6   5        0.58      -12.26     16.17 o 
  -7   7   5       28.99       15.00     15.78 o 
  -6   7   5        0.13       -8.35     12.52 o 
  -5   7   5        1.13       -7.43     12.91 o 
  -4   7   5       13.62        4.17     12.52 o 
  -3   7   5      137.53      153.03     13.85 o 
  -2   7   5        9.36       -0.89      6.59 o 
  -1   7   5      146.77      157.15     10.96 o 
   0   7   5       20.13       25.84      8.41 o 
   1   7   5      932.62     1011.35     21.99 o 
   2   7   5       98.64      101.59     22.30 o 
   3   7   5      351.80      401.33     13.78 o 
   4   7   5       48.29       43.20      7.20 o 
   5   7   5      604.54      541.92     24.52 o 
   6   7   5       58.65       65.47     13.43 o 
   7   7   5        1.35        8.87      9.78 o 
   8   7   5        5.13        6.39     10.17 o 
   9   7   5       11.67       22.82     12.91 o 
  10   7   5      186.78      170.86     23.09 o 
  11   7   5       13.29       13.56     14.74 o 
  12   7   5        0.00        7.56     15.65 o 
  13   7   5        3.06        4.17     16.17 o 
  -6   8   5       12.13       11.22     14.22 o 
  -5   8   5       97.53       74.73     19.69 o 
  -4   8   5       14.24      -11.48     13.56 o 
  -3   8   5        1.07      -11.22      7.48 o 
  -2   8   5      182.98      182.22     18.72 o 
  -1   8   5       42.24       48.99      8.50 o 
   0   8   5      375.41      368.83     14.52 o 
   1   8   5      109.29      132.05     29.09 o 
   2   8   5       71.43       74.44     12.52 o 
   3   8   5      106.52      125.20     10.68 o 
   4   8   5      334.23      346.82     13.78 o 
   5   8   5       43.98       42.20      8.14 o 
   6   8   5     1516.53     1461.43     44.74 o 
   7   8   5     2335.59     2182.04     57.78 o 
   8   8   5       48.13       67.56     16.96 o 
   9   8   5      365.02      332.46     24.26 o 
  10   8   5      130.94      165.90     23.87 o 
  11   8   5        4.34      -13.43     12.65 o 
  12   8   5        6.69       -9.39     14.87 o 
  -5   9   5      167.52      235.29     28.17 o 
  -4   9   5        1.53        8.48     14.09 o 
  -3   9   5        9.98       -5.17      8.51 o 
  -2   9   5      118.60      129.06     14.01 o 
  -1   9   5       66.52       79.33     17.09 o 
   0   9   5        1.84        1.05      6.93 o 
   1   9   5        5.85        0.55      6.70 o 
   2   9   5        3.21        4.04      6.46 o 
   3   9   5      128.91      112.93     10.59 o 
   4   9   5       80.16       79.64      9.81 o 
   5   9   5       25.76        4.52      9.91 o 
   6   9   5       25.63       42.56      8.77 o 
   7   9   5        0.01       -8.35     11.48 o 
   8   9   5      560.68      516.36     29.22 o 
   9   9   5        5.87       -7.56     12.52 o 
  10   9   5      251.57      276.37     29.61 o 
  11   9   5        6.62      -12.52     12.39 o 
  12   9   5        4.16       19.96     17.61 o 
  -5  10   5        0.14        5.74     15.65 o 
  -4  10   5      193.13      260.07     29.09 o 
  -3  10   5       50.60       59.04     12.34 o 
  -2  10   5       32.34       35.56     11.43 o 
  -1  10   5       21.22       30.87     18.13 o 
   0  10   5       22.42       30.78     12.65 o 
   1  10   5      118.75      142.82     20.22 o 
   2  10   5       62.28       80.73     15.65 o 
   3  10   5        2.43       -9.00     10.30 o 
   4  10   5       46.18       20.09     12.13 o 
   5  10   5       92.78       72.91     18.52 o 
   6  10   5      153.71      170.34     24.13 o 
   7  10   5        4.65       -0.52     11.74 o 
   8  10   5       21.21        9.91     13.17 o 
   9  10   5       13.10       23.22     14.35 o 
  10  10   5       37.96       24.65     16.43 o 
  11  10   5        5.04       18.39     15.52 o 
  -2  11   5      239.66      241.42     22.56 o 
  -1  11   5       29.52       17.22     14.61 o 
   0  11   5        3.24        3.13     11.48 o 
   1  11   5      171.12      177.25     23.35 o 
   2  11   5      365.46      388.28     25.43 o 
   3  11   5        0.96       -2.48      9.52 o 
   4  11   5        6.02       -4.04     13.04 o 
   5  11   5        2.92      -13.69     10.43 o 
   6  11   5      406.31      371.32     27.52 o 
   7  11   5      102.42       86.60     19.30 o 
   8  11   5        0.22       -3.26     11.74 o 
   9  11   5        5.96      -10.56     12.13 o 
  10  11   5       31.63       15.91     17.61 o 
  11  11   5        2.39        2.22     16.17 o 
  -2  12   5       14.51       14.74     16.43 o 
  -1  12   5       73.67       83.99     20.35 o 
   0  12   5       31.62       34.56     17.22 o 
   1  12   5       38.18       34.30     15.78 o 
   2  12   5       49.66       91.04     18.78 o 
   3  12   5        0.16       -4.30     12.00 o 
   4  12   5       54.48       46.04     17.35 o 
   5  12   5       65.14       68.73     19.30 o 
   6  12   5        6.12        2.87     13.69 o 
   7  12   5       50.25       23.22     15.91 o 
   8  12   5        4.29        2.09     14.61 o 
   9  12   5        4.16       -5.22     15.52 o 
  10  12   5       12.09       11.61     17.09 o 
  -1  13   5       36.79       61.95     21.13 o 
   0  13   5        0.23      -21.13     14.09 o 
   1  13   5       11.19       21.39     16.04 o 
   2  13   5        5.87        3.39     14.09 o 
   3  13   5        3.34        4.56     14.87 o 
   4  13   5        1.43       -6.65     12.13 o 
   5  13   5       16.30      -19.17     13.30 o 
   6  13   5        0.01       18.39     14.74 o 
   7  13   5        7.32       -0.78     15.26 o 
   8  13   5        8.50       -0.52     14.74 o 
   2  14   5        1.70      -13.69     13.17 o 
   3  14   5        0.09       -0.78     15.26 o 
   4  14   5        3.59       -9.39     14.22 o 
   5  14   5       12.05       13.43     15.26 o 
   6  14   5        0.72        1.70     14.87 o 
  -2 -13   6        1.18       -0.56     11.34 o 
  -1 -13   6        0.03       -3.27     10.47 o 
   0 -13   6        0.02      -10.16     10.45 o 
   1 -13   6        5.72       -8.48     15.26 o 
   2 -13   6        3.44      -14.22     15.65 o 
  -5 -12   6        0.00      -22.56     15.13 o 
  -4 -12   6       11.33       10.04     16.04 o 
  -3 -12   6       65.41       78.07     14.57 o 
  -2 -12   6       10.63        7.45     11.04 o 
  -1 -12   6        2.13      -10.89      9.55 o 
   0 -12   6        1.86        5.28      9.59 o 
   1 -12   6        5.42        0.99      9.54 o 
   2 -12   6        1.03       -1.30     13.43 o 
   3 -12   6        0.64      -15.78     12.91 o 
   4 -12   6        0.66        4.43     14.22 o 
  -6 -11   6        0.12        8.48     17.22 o 
  -5 -11   6        7.41      -16.17     15.00 o 
  -4 -11   6        7.34       -3.78     15.00 o 
  -3 -11   6        5.20        3.72      8.77 o 
  -2 -11   6        1.48      -12.08      8.05 o 
  -1 -11   6       29.22       23.97     10.04 o 
   0 -11   6      114.91      119.38     14.66 o 
   1 -11   6       16.00       15.83      9.50 o 
   2 -11   6        9.14       18.26     15.00 o 
   3 -11   6        2.60       -7.04     11.48 o 
   4 -11   6        0.23       -1.04     13.04 o 
   5 -11   6        0.00      -14.09     14.48 o 
   6 -11   6        4.95        5.61     16.69 o 
  -7 -10   6       49.11       34.43     19.17 o 
  -6 -10   6       24.42       26.74     17.61 o 
  -5 -10   6       88.41       98.34     21.52 o 
  -4 -10   6       43.72       71.73     19.82 o 
  -3 -10   6        4.36       -6.80      7.71 o 
  -2 -10   6        7.10       -8.80      8.05 o 
  -1 -10   6       56.71       60.55     10.79 o 
   0 -10   6       12.13        1.17      7.51 o 
   1 -10   6        2.88        3.49      8.30 o 
   2 -10   6       73.61       65.30     14.35 o 
   3 -10   6       18.99        4.70     11.74 o 
   4 -10   6       20.69       30.26     15.39 o 
   5 -10   6        0.01       -7.30     12.78 o 
   6 -10   6        0.07       13.30     15.39 o 
   7 -10   6        2.95      -16.43     12.39 o 
  -8  -9   6       45.98       54.65     21.13 o 
  -7  -9   6        4.52       -2.09     15.78 o 
  -6  -9   6        2.32        4.83     14.61 o 
  -5  -9   6       58.22       53.74     17.22 o 
  -4  -9   6       47.01       39.00     15.13 o 
  -3  -9   6       49.22       27.86      9.30 o 
  -2  -9   6        3.36        1.49      7.42 o 
  -1  -9   6      167.85      196.98     23.15 o 
   0  -9   6      258.82      247.31     13.22 o 
   1  -9   6      289.42      300.87     14.46 o 
   2  -9   6      163.18      180.34     14.50 o 
   3  -9   6       54.84       67.50     10.81 o 
   4  -9   6       23.98        9.78     11.35 o 
   5  -9   6       39.63       31.69     14.22 o 
   6  -9   6        1.82       -1.57     12.91 o 
   7  -9   6        0.15      -12.26     11.48 o 
   8  -9   6        0.96       -5.22     14.22 o 
  -8  -8   6        3.31      -21.72     14.48 o 
  -7  -8   6       49.09       50.87     18.52 o 
  -6  -8   6       69.31       49.56     16.17 o 
  -5  -8   6      191.28      215.07     24.00 o 
  -4  -8   6       55.87       48.26     15.26 o 
  -3  -8   6       37.00       23.58      8.54 o 
  -2  -8   6       74.04       75.79     10.47 o 
  -1  -8   6        0.01       -3.55      6.20 o 
   0  -8   6        4.55        3.48      7.96 o 
   1  -8   6      169.54      180.48     11.78 o 
   2  -8   6      541.54      503.80     16.56 o 
   3  -8   6      655.41      599.05     18.17 o 
   4  -8   6      143.20      157.29     22.30 o 
   5  -8   6       25.71       24.39     14.35 o 
   6  -8   6       97.54       60.78     17.09 o 
   7  -8   6        0.34       -5.74     11.48 o 
   8  -8   6       22.29       39.52     16.83 o 
   9  -8   6        0.00      -17.22     11.48 o 
  -8  -7   6       16.32       -3.39     13.56 o 
  -7  -7   6       11.14       -5.48     12.39 o 
  -6  -7   6       16.13       29.09     13.83 o 
  -5  -7   6     1260.11     1249.36     40.69 o 
  -4  -7   6       89.59      109.82     17.61 o 
  -3  -7   6       23.08       19.27      7.63 o 
  -2  -7   6      202.72      180.13     10.45 o 
  -1  -7   6       21.63        4.85      6.11 o 
   0  -7   6        1.37       -1.82      5.66 o 
   1  -7   6        2.06       -2.77      5.48 o 
   2  -7   6        2.10       -3.51      6.33 o 
   3  -7   6        0.43        7.17      6.25 o 
   4  -7   6        0.00       -6.55      6.23 o 
   5  -7   6      705.70      677.31     31.56 o 
   6  -7   6      162.92      169.82     22.43 o 
   7  -7   6       42.43       54.65     16.30 o 
   8  -7   6       16.49       20.48     15.39 o 
   9  -7   6        1.53        5.61     14.22 o 
  10  -7   6        2.85        6.65     15.78 o 
  -9  -6   6        2.09       -8.35     13.30 o 
  -8  -6   6        0.14       -3.65     13.83 o 
  -7  -6   6      378.31      397.67     24.13 o 
  -6  -6   6      124.84      172.82     21.26 o 
  -5  -6   6      780.81      771.73     31.43 o 
  -4  -6   6       84.40       62.87     14.09 o 
  -3  -6   6        0.41       -6.39      9.13 o 
  -2  -6   6       13.18        5.35      5.55 o 
  -1  -6   6       78.98       75.21      8.80 o 
   0  -6   6      282.24      267.98     11.07 o 
   1  -6   6      223.70      205.93      9.96 o 
   2  -6   6      286.20      293.97     13.63 o 
   3  -6   6       52.58       73.38      8.68 o 
   4  -6   6        6.75        2.86      5.72 o 
   5  -6   6        7.95       -4.43      8.74 o 
   6  -6   6       29.44       13.30     13.04 o 
   7  -6   6      215.24      239.59     21.00 o 
   8  -6   6       19.63        8.35     12.52 o 
   9  -6   6        0.37      -13.83     12.65 o 
  10  -6   6       50.21       67.56     20.48 o 
  11  -6   6        1.21       15.91     17.87 o 
  -8  -5   6      219.85      223.16     19.56 o 
  -7  -5   6       26.75       23.65      9.31 o 
  -6  -5   6      155.73      167.85     27.91 o 
  -5  -5   6        0.90       11.21      7.98 o 
  -4  -5   6        4.42       -3.23      6.14 o 
  -3  -5   6      297.66      300.80     18.78 o 
  -2  -5   6        0.35        0.67      3.85 o 
  -1  -5   6      123.27      113.02     14.71 o 
   0  -5   6       50.32       53.20      5.19 o 
   1  -5   6       28.15       23.17      6.51 o 
   2  -5   6      285.93      277.69     11.11 o 
   3  -5   6       81.29       90.57     12.52 o 
   4  -5   6       96.31      127.53     22.63 o 
   5  -5   6       20.68       23.21      6.16 o 
   6  -5   6      131.06      133.69     18.52 o 
   7  -5   6       53.72       54.91     15.26 o 
   8  -5   6       23.90       -0.26     11.87 o 
   9  -5   6       22.13       14.87     13.69 o 
  10  -5   6        0.03        6.13     13.83 o 
  11  -5   6        5.22       15.39     15.65 o 
  -9  -4   6        5.73        3.39     13.69 o 
  -8  -4   6       27.72       23.37     11.67 o 
  -7  -4   6        2.40        2.04      8.09 o 
  -6  -4   6        0.61       -6.52      7.05 o 
  -5  -4   6       79.28       83.03     10.88 o 
  -4  -4   6      279.34      278.64     12.73 o 
  -3  -4   6       86.50       98.11      9.57 o 
  -2  -4   6       39.91       46.12      5.04 o 
  -1  -4   6        4.45        1.10      3.06 o 
   0  -4   6      263.60      273.52      7.99 o 
   1  -4   6     1553.35     1496.42     19.32 o 
   2  -4   6       71.96       65.08      7.03 o 
   3  -4   6      178.74      181.29     13.69 o 
   4  -4   6      209.75      177.12     14.09 o 
   5  -4   6       67.58       94.04     14.74 o 
   6  -4   6       12.82        2.61      9.13 o 
   7  -4   6       14.15       21.91     12.13 o 
   8  -4   6       47.07       37.69     13.96 o 
   9  -4   6        3.97        4.70     11.35 o 
  10  -4   6        0.27       -3.26     12.65 o 
  11  -4   6        0.01      -10.50     12.65 o 
  12  -4   6        1.29        2.39     13.33 o 
  -9  -3   6        0.71       10.30     13.69 o 
  -8  -3   6        0.55        3.91     11.74 o 
  -7  -3   6       13.39       -5.54      7.59 o 
  -6  -3   6      196.61      185.73     11.77 o 
  -5  -3   6        9.61        3.84      7.17 o 
  -4  -3   6      109.28      117.63     15.85 o 
  -3  -3   6        3.77        0.69      5.28 o 
  -2  -3   6     1064.49     1114.85     15.24 o 
  -1  -3   6       16.69       10.44      6.52 o 
   0  -3   6      954.22     1000.39     17.38 o 
   1  -3   6      994.07      933.26     19.43 o 
   2  -3   6       12.09       12.39      6.13 o 
   3  -3   6       84.95      101.34     11.61 o 
   4  -3   6      223.07      210.12     14.87 o 
   5  -3   6      306.71      303.37     18.91 o 
   6  -3   6       28.15       29.48     11.22 o 
   7  -3   6        1.71       -6.13      8.22 o 
   8  -3   6        0.35        4.43      9.91 o 
   9  -3   6       36.44       35.61     13.96 o 
  10  -3   6       23.90       26.85     11.63 o 
  11  -3   6       39.10       49.32     18.00 o 
  12  -3   6       10.83        9.57     12.15 o 
  -9  -2   6        3.65       -5.74     11.87 o 
  -8  -2   6        6.87        1.96     13.83 o 
  -7  -2   6       36.52       32.07     19.17 o 
  -6  -2   6        5.49       -8.35      8.41 o 
  -5  -2   6       74.86       81.53     10.66 o 
  -4  -2   6        0.33       -2.11      6.91 o 
  -3  -2   6      362.27      357.28     13.07 o 
  -2  -2   6      110.34      135.51     11.48 o 
  -1  -2   6      429.92      433.53      8.99 o 
   0  -2   6      593.14      649.45     12.52 o 
   1  -2   6       74.17       75.83      8.22 o 
   2  -2   6      113.60      111.38      8.48 o 
   3  -2   6       35.55       11.87      6.26 o 
   4  -2   6       30.32       18.65      8.09 o 
   5  -2   6       60.74       37.30     10.69 o 
   6  -2   6        1.70       -9.20      6.13 o 
   7  -2   6       25.79       39.26     11.87 o 
   8  -2   6        5.63       -7.92      6.98 o 
   9  -2   6        1.46       -7.97      7.03 o 
  10  -2   6       63.20       62.39     11.75 o 
  11  -2   6        6.65        7.03      9.97 o 
  12  -2   6        0.13       -1.96     11.43 o 
  -9  -1   6        3.62      -13.43     12.13 o 
  -8  -1   6        8.43       -3.00     13.43 o 
  -7  -1   6        1.94      -14.09     10.56 o 
  -6  -1   6        7.20       -8.53      6.76 o 
  -5  -1   6      270.60      253.77     12.47 o 
  -4  -1   6        6.39        2.06      5.47 o 
  -3  -1   6     1768.82     1869.93     46.43 o 
  -2  -1   6        1.11       -0.78      5.09 o 
  -1  -1   6     1255.66     1478.39     36.39 o 
   0  -1   6      662.05      706.58     16.99 o 
   1  -1   6        8.94       -0.13      5.09 o 
   2  -1   6        2.06        0.43      3.00 o 
   3  -1   6      329.37      321.63     14.22 o 
   4  -1   6        0.20       -5.74      4.30 o 
   5  -1   6       17.86       27.26      8.22 o 
   6  -1   6       23.17       21.81      7.30 o 
   7  -1   6       54.28       65.25     17.15 o 
   8  -1   6       55.68       62.05     13.37 o 
   9  -1   6        4.52       -9.96      6.69 o 
  10  -1   6       16.02        3.95     12.19 o 
  11  -1   6        0.92       -2.26      8.30 o 
  12  -1   6       34.21       28.56     16.17 o 
  13  -1   6        1.90      -15.13     14.61 o 
  -9   0   6        2.98        2.87     14.09 o 
  -8   0   6       29.08       31.04     15.13 o 
  -7   0   6       66.44       68.87     17.61 o 
  -6   0   6        0.81       -6.91      6.92 o 
  -5   0   6       21.77       16.57     12.85 o 
  -4   0   6        3.37       -2.61      8.09 o 
  -3   0   6      151.35      160.69     15.00 o 
  -2   0   6        0.20       -1.70      5.48 o 
  -1   0   6       31.32       36.52      8.22 o 
   0   0   6      635.56      605.44     22.04 o 
   1   0   6       50.55       53.25     10.63 o 
   2   0   6      523.32      493.44     16.69 o 
   3   0   6       52.79       48.86      5.30 o 
   4   0   6        1.08       -7.63      6.06 o 
   5   0   6       25.99       17.11      5.30 o 
   6   0   6       70.18       82.76     10.43 o 
   7   0   6      101.04      103.11     10.50 o 
   8   0   6       13.12        2.68      6.22 o 
   9   0   6        4.24      -13.69      9.13 o 
  10   0   6       19.74       15.91     11.61 o 
  11   0   6        1.09      -16.04     12.52 o 
  12   0   6        1.55       -7.83     13.96 o 
  13   0   6        3.81       -1.57     15.26 o 
  -9   1   6        0.01      -12.39     11.61 o 
  -8   1   6       10.51      -13.56     12.26 o 
  -7   1   6       87.63       82.04     19.82 o 
  -6   1   6        7.01        0.91     11.35 o 
  -5   1   6        0.60       -7.04     10.56 o 
  -4   1   6       14.44       22.43     11.22 o 
  -3   1   6      124.67      124.17     15.52 o 
  -2   1   6      219.92      202.29     14.74 o 
  -1   1   6      106.50      112.17     10.96 o 
   0   1   6        1.31       -2.22      4.04 o 
   1   1   6       57.79       61.73      6.00 o 
   2   1   6       96.84       77.17      5.37 o 
   3   1   6        0.58       -3.00      4.30 o 
   4   1   6      393.34      376.41     15.91 o 
   5   1   6       42.44       43.30      9.00 o 
   6   1   6       36.89       22.43      8.35 o 
   7   1   6        5.39       -4.17      7.04 o 
   8   1   6      100.64      107.60     16.17 o 
   9   1   6       59.28       52.04     14.74 o 
  10   1   6       39.59       34.56     13.96 o 
  11   1   6        4.27      -12.52     10.04 o 
  12   1   6        0.04      -12.00     11.61 o 
  13   1   6        0.77       -5.22     15.00 o 
  -9   2   6        3.66       -2.87     12.13 o 
  -8   2   6        2.00      -14.61     12.13 o 
  -7   2   6        7.32        9.13     14.48 o 
  -6   2   6      112.01       98.60     18.91 o 
  -5   2   6      162.48      181.42     22.43 o 
  -4   2   6        0.00        4.70      9.13 o 
  -3   2   6       86.79      103.30     15.13 o 
  -2   2   6       10.20        2.87      7.17 o 
  -1   2   6       28.50       29.46      3.86 o 
   0   2   6     1083.40     1070.27     16.73 o 
   1   2   6       37.59       55.73     16.17 o 
   2   2   6     2714.80     3123.79     38.06 o 
   3   2   6      319.49      335.46     13.96 o 
   4   2   6      555.59      544.40     19.56 o 
   5   2   6      106.75      130.56     13.43 o 
   6   2   6       29.95       28.43      9.39 o 
   7   2   6      150.56      149.73     13.69 o 
   8   2   6        3.29       -1.57      8.74 o 
   9   2   6        0.28       -3.91      9.39 o 
  10   2   6        0.01        5.09     10.96 o 
  11   2   6        1.33      -14.87      9.91 o 
  12   2   6       11.57       18.00     14.74 o 
  13   2   6        0.58      -21.72     14.48 o 
  -8   3   6        3.57        3.39     14.61 o 
  -7   3   6        5.26        4.70     13.30 o 
  -6   3   6        9.81       -1.30     10.96 o 
  -5   3   6       26.50       10.43     13.04 o 
  -4   3   6       51.19       32.08     12.78 o 
  -3   3   6       41.93       48.26     12.39 o 
  -2   3   6      205.79      202.16     15.65 o 
  -1   3   6        3.66       -0.90      3.54 o 
   0   3   6      595.14      599.03     13.25 o 
   1   3   6      100.76      103.53     10.30 o 
   2   3   6      749.88      865.10     17.45 o 
   3   3   6      305.64      331.51     11.10 o 
   4   3   6     5673.38     6133.97     92.21 o 
   5   3   6        0.69       -1.57      6.39 o 
   6   3   6     1169.69     1186.88     34.56 o 
   7   3   6       18.95        8.87      8.61 o 
   8   3   6       58.43       59.74     13.30 o 
   9   3   6      100.69      118.69     19.17 o 
  10   3   6       42.14       52.69     15.00 o 
  11   3   6        0.01        0.91     11.61 o 
  12   3   6       23.26       28.30     16.30 o 
  13   3   6        3.03        2.61     14.74 o 
  -8   4   6        1.38      -11.61     13.43 o 
  -7   4   6        6.68       27.91     15.13 o 
  -6   4   6        0.37      -11.22     12.39 o 
  -5   4   6        4.75        0.52     11.74 o 
  -4   4   6       19.60        7.17     12.26 o 
  -3   4   6        3.21       -2.22      8.74 o 
  -2   4   6       11.86       11.48      9.13 o 
  -1   4   6        0.54       -1.44      3.85 o 
   0   4   6       51.59       83.12     14.67 o 
   1   4   6     1087.69     1191.72     21.31 o 
   2   4   6      352.92      412.18     12.34 o 
   3   4   6        8.32        9.05      4.42 o 
   4   4   6      798.14      847.25     26.22 o 
   5   4   6      111.91      116.99     13.69 o 
   6   4   6       78.10       81.78     12.65 o 
   7   4   6        3.37       -4.83      8.22 o 
   8   4   6       15.39        3.00      8.74 o 
   9   4   6        4.72       11.61     10.83 o 
  10   4   6        9.09       -9.65      9.78 o 
  11   4   6        5.56       -4.30     10.69 o 
  12   4   6       10.35       -3.00     13.43 o 
  13   4   6        9.79       -5.22     15.65 o 
  -7   5   6      191.90      220.55     27.26 o 
  -6   5   6       72.07       54.26     18.00 o 
  -5   5   6      117.01       99.25     18.91 o 
  -4   5   6       56.82       42.65     14.74 o 
  -3   5   6       27.34       25.69     12.52 o 
  -2   5   6       10.13       -1.30      8.22 o 
  -1   5   6       22.64       26.90      6.18 o 
   0   5   6       37.89       23.41     11.22 o 
   1   5   6       81.66       78.79      7.69 o 
   2   5   6       95.95      102.39     19.04 o 
   3   5   6      527.66      568.50     15.64 o 
   4   5   6       11.69       11.58      5.35 o 
   5   5   6      123.95      118.17     11.35 o 
   6   5   6        2.07        0.26      7.17 o 
   7   5   6        0.28       -3.91      7.43 o 
   8   5   6       31.19       32.48     11.09 o 
  10   5   6       21.94       13.43     12.26 o 
  11   5   6        4.05       -4.04     11.74 o 
  12   5   6       11.76       20.48     15.00 o 
  13   5   6        0.04       -5.74     14.87 o 
  -7   6   6       22.67       31.69     17.87 o 
  -6   6   6       12.32        7.04     13.17 o 
  -5   6   6       39.24       29.74     15.00 o 
  -4   6   6       36.86       -1.96     12.39 o 
  -3   6   6      752.05      765.47     34.43 o 
  -2   6   6       64.87       67.17     15.65 o 
  -1   6   6       83.30       85.28     22.37 o 
   0   6   6        9.61        8.76      5.48 o 
   1   6   6      367.23      347.29     12.66 o 
   2   6   6        3.32        5.74      4.75 o 
   3   6   6      198.56      216.34     10.26 o 
   4   6   6       58.48       62.83      8.35 o 
   5   6   6       22.36       20.35      8.87 o 
   6   6   6       12.51        7.70      8.74 o 
   7   6   6      723.39      651.09     28.56 o 
   8   6   6       99.87      108.78     18.65 o 
   9   6   6      240.88      192.77     22.96 o 
  10   6   6       15.65       17.09     13.04 o 
  11   6   6        3.33       -2.74     12.39 o 
  12   6   6       29.81       20.87     18.00 o 
  13   6   6       27.99       16.69     18.26 o 
  -6   7   6       31.01       25.82     16.04 o 
  -5   7   6        1.98       -6.65     13.56 o 
  -4   7   6        3.76       11.22     13.96 o 
  -3   7   6      373.74      424.67     27.52 o 
  -2   7   6      126.67      133.43     19.17 o 
  -1   7   6      429.70      424.47     15.56 o 
   0   7   6        1.29       -4.63      5.16 o 
   1   7   6       73.35       85.94      9.41 o 
   2   7   6       60.89       94.43     20.09 o 
   3   7   6       70.98       80.70      9.12 o 
   4   7   6      137.07      132.32      9.82 o 
   5   7   6      398.45      367.69     14.43 o 
   6   7   6       42.07       43.82     12.65 o 
   7   7   6     2625.73     2631.88     63.00 o 
   8   7   6     1555.36     1412.78     45.91 o 
   9   7   6       13.16       25.04     14.35 o 
  10   7   6        0.77        9.26     11.48 o 
  11   7   6       22.51       11.48     14.09 o 
  12   7   6       72.30       87.13     21.13 o 
  13   7   6       17.49       15.13     18.52 o 
  -6   8   6       12.72        0.26     15.00 o 
  -5   8   6       36.36       36.52     18.13 o 
  -4   8   6      301.80      305.98     25.95 o 
  -3   8   6        0.87       -6.52     12.00 o 
  -2   8   6      240.33      260.72     21.52 o 
  -1   8   6       46.31       42.64      9.44 o 
   0   8   6      115.04      118.06     11.41 o 
   1   8   6       84.95       98.09     18.46 o 
   2   8   6       19.49       14.37      6.13 o 
   3   8   6        2.55       -5.23      5.52 o 
   4   8   6      602.66      581.13     18.24 o 
   5   8   6       11.35        8.43      6.44 o 
   6   8   6       68.79       81.13     15.78 o 
   7   8   6       48.72       49.69     15.52 o 
   8   8   6       67.58       33.26     15.26 o 
   9   8   6      245.45      242.46     21.26 o 
  10   8   6       72.29       54.00     16.96 o 
  11   8   6        0.00       -5.61     11.09 o 
  12   8   6        0.11       -4.30     14.09 o 
  -5   9   6        5.93        1.30     15.00 o 
  -4   9   6       78.21       93.65     20.61 o 
  -3   9   6       11.00       10.43     15.13 o 
  -2   9   6      356.72      417.10     26.87 o 
  -1   9   6      470.67      491.76     20.93 o 
   0   9   6      236.35      225.48     13.43 o 
   1   9   6       22.99       13.11      8.02 o 
   2   9   6       16.84       12.59     17.41 o 
   3   9   6        0.04       -2.62      6.05 o 
   4   9   6      112.90      114.47     12.13 o 
   5   9   6        6.40        0.92      6.48 o 
   6   9   6       12.59        0.11      6.83 o 
   7   9   6       53.72       47.87     15.26 o 
   8   9   6      119.32      128.60     20.61 o 
   9   9   6        2.84       -1.17     11.87 o 
  10   9   6       44.42       48.52     16.17 o 
  11   9   6       45.83       23.22     16.17 o 
  12   9   6        0.03       -7.96     15.52 o 
  -4  10   6        4.07       13.17     17.09 o 
  -3  10   6        2.80       -2.09     16.04 o 
  -2  10   6      125.21      157.43     23.09 o 
  -1  10   6       29.16       30.17     10.46 o 
   0  10   6      142.93      170.14     14.66 o 
   1  10   6      157.04      142.70     13.42 o 
   2  10   6        2.13        6.39     11.48 o 
   3  10   6       36.27       52.17     15.78 o 
   4  10   6      154.49      160.82     20.74 o 
   5  10   6        2.92       -1.17     12.39 o 
   6  10   6       40.66       47.74     16.30 o 
   7  10   6      275.25      237.90     21.78 o 
   8  10   6      196.78      221.59     25.95 o 
   9  10   6        7.31       -3.26     12.26 o 
  10  10   6       18.05        3.26     13.83 o 
  11  10   6       27.47       20.74     16.96 o 
  -1  11   6        4.40       -7.83     13.56 o 
   0  11   6       34.74       22.30     14.09 o 
   1  11   6        7.13       -2.87     11.48 o 
   2  11   6       24.76       31.69     14.22 o 
   3  11   6       73.65       92.73     19.04 o 
   4  11   6       52.64       45.13     16.69 o 
   5  11   6        2.20       -9.91     11.35 o 
   6  11   6       21.80       19.56     14.48 o 
   7  11   6       94.87      139.95     23.09 o 
   8  11   6        0.37        0.52     12.39 o 
   9  11   6        7.12       11.22     13.56 o 
  10  11   6        0.20        5.22     15.13 o 
  11  11   6       22.22       27.65     19.04 o 
  -1  12   6        0.41       -7.17     13.83 o 
   0  12   6       31.76       13.43     15.13 o 
   1  12   6       42.70       28.17     15.91 o 
   2  12   6       17.65       18.52     13.96 o 
   3  12   6        4.30       -2.74     11.22 o 
   4  12   6       25.17       26.61     16.17 o 
   5  12   6        1.61       -5.87     13.04 o 
   6  12   6        2.44       -8.74     11.87 o 
   7  12   6        3.02       -1.30     13.43 o 
   8  12   6        0.35      -12.78     12.52 o 
   9  12   6        0.06      -12.91     12.91 o 
  10  12   6        0.39      -12.00     16.17 o 
   0  13   6        8.06       -8.61     16.69 o 
   1  13   6       38.61       31.17     15.78 o 
   2  13   6       34.96       19.04     16.96 o 
   3  13   6       72.67       79.95     21.00 o 
   4  13   6       10.06       19.82     16.69 o 
   5  13   6        7.88        5.87     16.17 o 
   6  13   6        4.10        5.87     14.22 o 
   7  13   6       22.78       41.87     18.00 o 
   8  13   6        0.63       -9.26     15.65 o 
   4  14   6        8.39        5.22     16.43 o 
   5  14   6        0.00      -18.19     12.13 o 
  -3 -12   7        5.52        7.04     16.30 o 
  -2 -12   7        0.00       -0.78     16.43 o 
  -1 -12   7        7.14        0.59     10.40 o 
   0 -12   7        0.00        3.14     10.73 o 
   1 -12   7        4.26        6.48     11.06 o 
   2 -12   7       21.82       14.74     16.43 o 
   3 -12   7        3.01      -12.91     14.09 o 
   4 -12   7        0.21        0.52     16.43 o 
  -5 -11   7        3.52       -7.43     16.30 o 
  -4 -11   7       19.56        3.65     15.26 o 
  -3 -11   7       11.28       -8.22     14.87 o 
  -2 -11   7        0.62       -6.13     14.74 o 
  -1 -11   7        0.00       -8.57      8.80 o 
   0 -11   7        1.03       -8.54      8.48 o 
   1 -11   7        3.63       -6.37      9.01 o 
   2 -11   7        4.39      -17.61     11.74 o 
   3 -11   7      126.17      137.60     23.09 o 
   4 -11   7      107.12      108.78     22.96 o 
   5 -11   7        0.27      -18.98     12.65 o 
   6 -11   7        0.67      -15.00     13.96 o 
  -6 -10   7        2.93       -4.56     16.43 o 
  -5 -10   7       73.48      103.43     22.17 o 
  -4 -10   7       12.05        0.00     14.87 o 
  -3 -10   7       52.21       49.04     18.13 o 
  -2 -10   7       25.09        8.61     13.83 o 
  -1 -10   7       15.63       11.09      9.50 o 
   0 -10   7        5.07       -0.68      8.52 o 
   1 -10   7       55.79       52.26     10.36 o 
   2 -10   7       11.84        7.74      9.32 o 
   3 -10   7        0.19       -9.39     12.26 o 
   4 -10   7        7.53        5.74     14.35 o 
   5 -10   7       60.73       64.17     18.78 o 
   6 -10   7       25.69       10.56     15.91 o 
   7 -10   7        1.77      -19.43     13.96 o 
  -7  -9   7       28.14        4.70     16.83 o 
  -6  -9   7        1.41      -19.43     13.30 o 
  -5  -9   7        0.31       -1.96     14.22 o 
  -4  -9   7        1.29       -5.61     13.69 o 
  -3  -9   7       33.19       51.00     16.43 o 
  -2  -9   7        1.53      -15.85     10.56 o 
  -1  -9   7        9.62       -8.08      8.28 o 
   0  -9   7       22.06       22.68      8.67 o 
   1  -9   7        4.83        8.48     11.35 o 
   2  -9   7        1.34       -9.28      6.83 o 
   3  -9   7       10.49        2.03      8.07 o 
   4  -9   7        8.24       -0.65     11.48 o 
   5  -9   7        0.25        7.83     13.30 o 
   6  -9   7       16.76       22.56     15.00 o 
   7  -9   7        5.30       -5.22     12.65 o 
   8  -9   7        8.56       -7.70     14.22 o 
  -7  -8   7       32.73       27.13     17.22 o 
  -6  -8   7       64.76       50.61     19.17 o 
  -5  -8   7      475.20      430.15     26.35 o 
  -4  -8   7       10.27       15.00     13.83 o 
  -3  -8   7       27.30       37.30     13.30 o 
  -2  -8   7       20.58       15.13     12.91 o 
  -1  -8   7       29.93       12.80      7.56 o 
   0  -8   7      119.45      123.34     12.18 o 
   1  -8   7       15.83       10.94      7.22 o 
   2  -8   7        1.74      -10.27      6.85 o 
   3  -8   7        0.00       -5.70      7.28 o 
   4  -8   7       26.61       24.65     13.43 o 
   5  -8   7       91.86      102.52     20.22 o 
   6  -8   7       17.35       16.83     13.69 o 
   7  -8   7       13.31       -2.61     13.17 o 
   8  -8   7       42.96       43.56     18.13 o 
   9  -8   7       16.81       28.17     17.61 o 
  -8  -7   7        0.67      -10.56     13.30 o 
  -7  -7   7       14.13       12.91     15.39 o 
  -6  -7   7      167.68      221.86     25.30 o 
  -5  -7   7        2.30       -0.91     14.09 o 
  -4  -7   7        1.80        6.52     13.17 o 
  -3  -7   7      144.69      153.77     20.22 o 
  -2  -7   7      253.39      227.20     17.87 o 
  -1  -7   7       47.55       37.41      8.11 o 
   0  -7   7        2.41       -5.68      5.94 o 
   1  -7   7        1.50       -5.84      5.79 o 
   2  -7   7       26.21       17.97      7.24 o 
   3  -7   7        2.88       -0.77      7.02 o 
   4  -7   7       24.37       13.20      7.72 o 
   5  -7   7       43.56       49.56     15.91 o 
   6  -7   7       23.48       24.13     13.30 o 
   7  -7   7       98.28      113.08     20.61 o 
   8  -7   7       37.20       24.13     15.13 o 
   9  -7   7        0.20        3.91     14.35 o 
  10  -7   7        9.06        8.09     16.43 o 
  -8  -6   7       56.25       75.26     20.74 o 
  -7  -6   7       22.97       34.17     15.78 o 
  -6  -6   7       29.43       22.04     14.87 o 
  -5  -6   7      132.55      133.82     20.74 o 
  -4  -6   7     1281.21     1286.66     40.30 o 
  -3  -6   7      264.21      244.42     18.39 o 
  -2  -6   7       39.04       30.00     11.35 o 
  -1  -6   7      186.41      194.84     10.16 o 
   0  -6   7        2.53       -2.44      8.15 o 
   1  -6   7        4.87       -0.12      5.38 o 
   2  -6   7       13.48       16.11      6.31 o 
   3  -6   7        7.06       -2.31      5.33 o 
   4  -6   7        8.12        4.26      6.15 o 
   5  -6   7       19.75       16.17     10.56 o 
   6  -6   7      259.82      251.85     21.52 o 
   7  -6   7       60.59       85.43     19.30 o 
   8  -6   7       11.75       -9.26     10.96 o 
   9  -6   7        0.50       -3.13     14.35 o 
  10  -6   7        4.58        1.83     14.74 o 
  -8  -5   7       16.71       -3.52     12.91 o 
  -7  -5   7       21.68        1.57     13.17 o 
  -6  -5   7       34.11       45.00     16.96 o 
  -5  -5   7        1.65        1.32      7.22 o 
  -4  -5   7       35.11       34.06      8.91 o 
  -3  -5   7        0.02       -0.78      8.54 o 
  -2  -5   7      332.05      299.16     13.00 o 
  -1  -5   7       22.10       21.12      4.97 o 
   0  -5   7      140.89      147.62     11.06 o 
   1  -5   7       54.74       63.84      7.52 o 
   2  -5   7       86.94       87.96      6.91 o 
   3  -5   7       37.32       57.88     21.65 o 
   4  -5   7       83.94       84.39      9.12 o 
   5  -5   7      104.45      132.26     17.48 o 
   6  -5   7       12.86        1.43     10.17 o 
   7  -5   7      147.99      166.16     22.04 o 
   8  -5   7      178.34      195.90     24.78 o 
   9  -5   7        3.03       19.30     14.35 o 
  10  -5   7       13.62       11.22     15.13 o 
  -8  -4   7        4.00       -8.02     11.61 o 
  -7  -4   7        5.28        4.24      9.15 o 
  -6  -4   7       34.33       31.98     15.85 o 
  -5  -4   7       30.34       27.33      8.94 o 
  -4  -4   7       20.92       13.32      7.64 o 
  -3  -4   7        9.62        1.50      6.30 o 
  -2  -4   7       21.99       24.01      8.80 o 
  -1  -4   7      663.21      693.52     13.00 o 
   0  -4   7     1191.24     1223.20     21.19 o 
   1  -4   7      152.38      160.66      9.85 o 
   2  -4   7      178.61      181.12      8.89 o 
   3  -4   7       73.45      102.38     13.69 o 
   4  -4   7       22.64       15.65      9.00 o 
   5  -4   7       12.70       15.65     10.43 o 
   6  -4   7        9.44        3.52     10.04 o 
   7  -4   7       20.38       30.91     13.43 o 
   8  -4   7        2.71       -3.13     11.09 o 
   9  -4   7        0.53       -9.78      9.65 o 
  11  -4   7        1.11       -9.27     12.12 o 
  12  -4   7        0.20      -16.43     13.67 o 
  -8  -3   7        0.67      -10.30     11.74 o 
  -7  -3   7        0.91        1.43      8.63 o 
  -6  -3   7       22.06       30.55     17.61 o 
  -5  -3   7       56.99       50.77      9.72 o 
  -4  -3   7      114.47      118.45     11.80 o 
  -3  -3   7       72.46       80.75      9.76 o 
  -2  -3   7      202.57      201.90     12.91 o 
  -1  -3   7        1.19       -1.96      6.65 o 
   0  -3   7      511.51      539.93     12.94 o 
   1  -3   7      957.60     1013.13     18.96 o 
   2  -3   7        0.63       -1.56      3.62 o 
   3  -3   7      332.83      352.80     17.09 o 
   4  -3   7        2.51        1.30      6.26 o 
   5  -3   7        0.66       -8.48      6.13 o 
   6  -3   7       18.89       11.74      9.13 o 
   7  -3   7        0.01      -10.37      6.91 o 
   8  -3   7        8.81        3.52     10.17 o 
  10  -3   7        9.38       -5.29      9.43 o 
  11  -3   7        1.65      -11.62      9.76 o 
  12  -3   7        0.25       -8.82     11.95 o 
  -8  -2   7       14.05       10.43     14.22 o 
  -7  -2   7        0.37       -0.10      9.46 o 
  -6  -2   7        0.00       -7.24      7.48 o 
  -5  -2   7       26.27       23.13      9.00 o 
  -4  -2   7        0.34       -2.12      7.89 o 
  -3  -2   7       90.12      116.73     15.00 o 
  -2  -2   7       74.69       58.95     10.69 o 
  -1  -2   7      404.79      462.10     20.61 o 
   0  -2   7       21.26       21.37      4.03 o 
   1  -2   7      509.41      468.88     11.93 o 
   2  -2   7      198.45      200.07      8.58 o 
   3  -2   7       24.94       25.30      7.17 o 
   4  -2   7       89.08       63.52     10.43 o 
   5  -2   7        4.42        4.56      6.91 o 
   6  -2   7       39.90       32.22     11.22 o 
   8  -2   7        1.76      -18.89     15.72 o 
   9  -2   7        9.35        6.13     13.37 o 
  10  -2   7        0.00       -5.46      8.27 o 
  11  -2   7        0.39       -6.84      9.13 o 
  12  -2   7        6.65       -7.62     10.56 o 
  -8  -1   7        5.06       10.83     14.22 o 
  -7  -1   7        5.03       -3.13     11.74 o 
  -6  -1   7        5.27       -8.44      7.68 o 
  -5  -1   7      176.15      205.88     16.56 o 
  -4  -1   7        0.88       -7.70      9.39 o 
  -3  -1   7        0.80       -4.70      8.09 o 
  -2  -1   7        0.95        1.17      6.39 o 
  -1  -1   7       35.38       46.95      9.65 o 
   0  -1   7      180.04      195.38     13.96 o 
   1  -1   7      235.43      236.35      5.96 o 
   2  -1   7       21.88       23.03      3.78 o 
   3  -1   7        6.66        4.58      4.25 o 
   4  -1   7       97.60      116.90      9.36 o 
   5  -1   7        5.19        4.55      5.61 o 
   6  -1   7        0.87       -1.90      5.10 o 
   7  -1   7        0.00        1.08      6.59 o 
   8  -1   7       45.02       45.00      9.91 o 
   9  -1   7        9.29       -6.08     12.46 o 
  10  -1   7       11.10       -0.39      8.48 o 
  11  -1   7       48.98       29.60     10.23 o 
  12  -1   7        6.85      -13.30     13.96 o 
  13  -1   7       24.56        4.30     17.35 o 
  -8   0   7        8.01       -0.26     14.35 o 
  -7   0   7       27.68       13.56     14.35 o 
  -6   0   7        0.07      -10.52      7.24 o 
  -5   0   7      438.48      410.92     16.36 o 
  -4   0   7        0.13        1.43     11.22 o 
  -3   0   7       32.78       48.52     12.26 o 
  -2   0   7      140.48      142.30     13.56 o 
  -1   0   7      127.57      140.47     12.52 o 
   0   0   7      296.36      285.24     16.56 o 
   1   0   7       12.68       15.28      4.63 o 
   2   0   7      438.17      477.00     13.11 o 
   3   0   7       33.30       21.65      6.26 o 
   4   0   7       75.27      100.36     10.11 o 
   5   0   7       18.03       15.29      6.46 o 
   6   0   7      331.53      327.57     12.40 o 
   7   0   7       10.75       12.46      6.45 o 
   8   0   7       21.68        3.63     11.09 o 
   9   0   7        2.76      -14.67      9.78 o 
  10   0   7        0.09       -5.48     10.17 o 
  11   0   7       10.11       -3.65     11.35 o 
  12   0   7        0.00      -11.35     11.35 o 
  13   0   7        2.00      -18.91     14.09 o 
  -8   1   7        2.94      -12.13     12.65 o 
  -7   1   7        0.55      -12.39     11.48 o 
  -6   1   7       35.25       18.13     14.22 o 
  -5   1   7      144.90      162.12     22.17 o 
  -4   1   7      138.48      151.16     20.09 o 
  -3   1   7       36.42       32.74     12.26 o 
  -2   1   7      367.35      394.93     21.26 o 
  -1   1   7       16.55        6.65      7.04 o 
   0   1   7      108.86      125.08     13.56 o 
   1   1   7       23.20       21.20      9.46 o 
   2   1   7      426.46      407.14     11.24 o 
   3   1   7      858.89      900.43     18.44 o 
   4   1   7      224.39      226.29     13.17 o 
   5   1   7       68.74       63.65     11.22 o 
   6   1   7       99.97      113.08     14.22 o 
   7   1   7      179.05      161.73     14.22 o 
   8   1   7        4.73       13.43     10.96 o 
   9   1   7       17.81        5.09     11.35 o 
  10   1   7        4.16        3.00     10.56 o 
  11   1   7        0.01      -14.22     11.22 o 
  12   1   7        0.00      -10.17     11.87 o 
  13   1   7        7.44       13.17     17.09 o 
  -8   2   7       18.45       21.00     17.74 o 
  -7   2   7       25.97       26.35     15.65 o 
  -6   2   7      251.70      260.46     28.43 o 
  -5   2   7        0.19       -8.48     10.83 o 
  -4   2   7      199.94      225.38     24.00 o 
  -3   2   7        3.95        0.65      9.00 o 
  -2   2   7       19.63       28.30     10.04 o 
  -1   2   7       27.82       32.87      9.91 o 
   0   2   7       73.90       70.99      4.81 o 
   1   2   7      250.68      260.28     10.69 o 
   2   2   7       29.72       25.13      4.95 o 
   3   2   7      137.42      146.06      7.77 o 
   4   2   7     3184.93     3429.18     60.00 o 
   5   2   7      371.89      365.59     17.74 o 
   6   2   7      143.46      147.25     12.78 o 
   7   2   7        1.46        4.56      7.96 o 
   8   2   7       14.39       18.91     12.00 o 
   9   2   7       50.36       42.65     15.52 o 
  10   2   7        0.96       -2.87     10.43 o 
  11   2   7       18.78        8.22     12.52 o 
  12   2   7       37.50       23.61     14.35 o 
  13   2   7        0.00       -4.43     14.61 o 
  -8   3   7       22.74       -5.61     15.52 o 
  -7   3   7       13.47       15.00     14.48 o 
  -6   3   7      150.76      140.47     23.22 o 
  -5   3   7      123.52      110.60     20.74 o 
  -4   3   7      193.72      163.16     22.17 o 
  -3   3   7        0.92        7.17     10.30 o 
  -2   3   7        0.66       -0.52      8.22 o 
  -1   3   7       57.98       55.82     11.09 o 
   0   3   7       83.05       75.37      5.85 o 
   1   3   7        9.25       10.10      5.54 o 
   2   3   7      329.14      315.24     10.82 o 
   3   3   7      715.77      807.32     18.09 o 
   4   3   7        0.30       -7.43      4.96 o 
   5   3   7       73.69       96.65     12.52 o 
   6   3   7      338.82      321.24     17.87 o 
   7   3   7      271.32      268.68     17.74 o 
   8   3   7       12.20        9.00      9.65 o 
   9   3   7       40.64       40.17     13.56 o 
  10   3   7       17.94       16.69     11.87 o 
  11   3   7        3.69        0.39     12.13 o 
  12   3   7        0.69       -0.39     12.78 o 
  13   3   7       20.60        1.96     15.00 o 
  -7   4   7       20.92       14.74     15.78 o 
  -6   4   7        7.49       -4.43     13.43 o 
  -5   4   7        5.85        6.26     12.39 o 
  -4   4   7       26.74       15.52     13.56 o 
  -3   4   7       13.26       -0.39     12.26 o 
  -2   4   7        4.86       -9.00      8.35 o 
  -1   4   7       15.89       10.17      9.26 o 
   0   4   7       23.15       19.20      5.23 o 
   1   4   7      952.80      933.26     19.10 o 
   2   4   7       18.89       16.52      5.30 o 
   3   4   7     1972.71     2023.77     52.89 o 
   4   4   7       13.43       14.36      5.57 o 
   5   4   7      200.53      184.16     13.83 o 
   6   4   7      127.14      147.77     16.96 o 
   7   4   7       80.56       88.82     14.61 o 
   8   4   7      187.85      214.55     21.78 o 
   9   4   7        0.33       -1.30     10.83 o 
  10   4   7       38.45       43.82     14.61 o 
  11   4   7        9.38        5.48     11.35 o 
  12   4   7       40.69       51.13     17.48 o 
  13   4   7        0.04       -8.35     15.91 o 
  -7   5   7        8.41        1.43     15.39 o 
  -6   5   7        0.20      -17.22     12.39 o 
  -5   5   7       71.99       61.43     18.13 o 
  -4   5   7       14.89       10.96     13.56 o 
  -3   5   7        8.14       -4.04     11.61 o 
  -2   5   7       26.91       34.95     12.91 o 
  -1   5   7      737.77      699.87     30.13 o 
   0   5   7       28.00       25.72      6.36 o 
   1   5   7        8.18       12.84      5.20 o 
   2   5   7        7.93        3.07      5.28 o 
   3   5   7      795.73      856.37     31.89 o 
   4   5   7       88.54       77.69      9.46 o 
   5   5   7       34.58       37.30      9.78 o 
   6   5   7        3.96        4.04      7.56 o 
   7   5   7     1799.86     1635.42     45.91 o 
   8   5   7      195.75      190.42     17.48 o 
   9   5   7        0.49       21.91     13.56 o 
  10   5   7        6.82       -0.52     10.83 o 
  11   5   7        1.92       -6.91     12.91 o 
  12   5   7        9.49       10.43     15.13 o 
  13   5   7        0.33        0.00     15.26 o 
  -6   6   7       10.44       -4.83     14.09 o 
  -5   6   7        1.44      -17.61     11.74 o 
  -4   6   7        6.50       -8.74     12.13 o 
  -3   6   7      684.94      687.22     34.04 o 
  -2   6   7      141.57      164.34     22.17 o 
  -1   6   7        1.24       -2.61      8.61 o 
   0   6   7      186.28      206.77     11.15 o 
   1   6   7      155.61      164.84     13.50 o 
   2   6   7      107.95      120.36     19.69 o 
   3   6   7       74.20      111.76     14.74 o 
   4   6   7       43.25       42.03      7.52 o 
   5   6   7        0.89       -2.79      5.28 o 
   6   6   7      297.96      285.63     18.52 o 
   7   6   7       59.12       68.21     14.87 o 
   8   6   7      878.51      817.64     34.43 o 
   9   6   7     1671.73     1637.12     51.39 o 
  10   6   7        0.27        3.00     10.43 o 
  11   6   7      270.16      248.59     23.09 o 
  12   6   7      103.53      125.34     23.61 o 
  13   6   7        4.53       -0.13     15.91 o 
  -6   7   7       32.11       40.04     18.13 o 
  -5   7   7       32.08       37.82     17.35 o 
  -4   7   7        2.34        4.56     12.91 o 
  -3   7   7      110.70      123.51     20.87 o 
  -2   7   7       41.96       27.78     14.48 o 
  -1   7   7      578.20      565.66     29.09 o 
   0   7   7      195.73      186.72     11.49 o 
   1   7   7       38.53       37.29      7.93 o 
   2   7   7       85.48      107.88     41.28 o 
   3   7   7       13.13        6.96      5.57 o 
   4   7   7       90.06       88.58     10.14 o 
   5   7   7       93.51      105.44     11.18 o 
   6   7   7      230.00      200.34     16.56 o 
   7   7   7       80.99      104.60     17.35 o 
   8   7   7        1.55      -14.74     11.35 o 
   9   7   7       19.33       15.91     12.91 o 
  10   7   7       60.64       37.43     15.78 o 
  11   7   7       21.66       18.39     14.87 o 
  12   7   7       11.99       18.00     15.65 o 
  13   7   7       17.21       19.69     18.00 o 
  -5   8   7        1.44       -5.09     13.83 o 
  -4   8   7      198.07      225.90     27.78 o 
  -3   8   7        2.51       -7.17     13.30 o 
  -2   8   7     1717.03     1731.94     54.39 o 
  -1   8   7        1.23        8.61     11.61 o 
   0   8   7       11.50        4.31      6.78 o 
   1   8   7       54.44       58.50      9.50 o 
   2   8   7      314.76      335.90     14.31 o 
   3   8   7       46.04       35.28     12.26 o 
   4   8   7      267.04      301.76     14.49 o 
   5   8   7        0.07       -8.27      5.51 o 
   6   8   7       70.36       64.46     10.69 o 
   7   8   7       63.10       58.69     15.13 o 
   8   8   7      256.32      227.33     20.48 o 
   9   8   7       24.58       18.26     13.83 o 
  10   8   7        0.60       -5.09     11.09 o 
  11   8   7        0.04       -8.35     13.17 o 
  12   8   7        9.65        6.91     14.22 o 
  -4   9   7        1.47       -4.43     15.00 o 
  -3   9   7        9.36       -0.26     13.83 o 
  -2   9   7        1.64      -13.43     13.17 o 
  -1   9   7      205.33      254.07     26.61 o 
   0   9   7      445.47      436.46     48.06 o 
   1   9   7       22.77       21.02      8.66 o 
   2   9   7       89.23       83.98     21.59 o 
   3   9   7       80.25       75.36     10.69 o 
   4   9   7     1024.43      967.48     25.22 o 
   5   9   7      124.54      121.62     30.00 o 
   6   9   7        0.01       -0.89      7.01 o 
   7   9   7       33.74       37.10      9.49 o 
   8   9   7      695.21      653.70     33.00 o 
   9   9   7        7.83        5.22     12.91 o 
  10   9   7        2.22      -12.91     11.87 o 
  11   9   7       23.75       20.61     16.96 o 
  12   9   7       82.46      113.08     24.52 o 
  -3  10   7        7.13      -12.13     15.00 o 
  -2  10   7        5.19      -12.13     14.09 o 
  -1  10   7        1.70       -8.09     13.56 o 
   0  10   7        2.43        4.83      9.04 o 
   1  10   7        1.93       -0.85      8.02 o 
   2  10   7        0.01        0.28      7.84 o 
   3  10   7      147.98      171.74     19.96 o 
   4  10   7       26.08       26.77      9.10 o 
   5  10   7       65.22       54.65     16.30 o 
   6  10   7        0.83       -4.17     12.78 o 
   7  10   7      172.26      215.46     25.82 o 
   8  10   7       10.37       -5.74     11.87 o 
   9  10   7        0.05      -12.78     11.87 o 
  10  10   7        9.04       -6.13     14.87 o 
  11  10   7        0.54       -3.52     16.17 o 
   0  11   7       18.38        6.26     13.56 o 
   1  11   7      134.21      138.12     21.00 o 
   2  11   7        0.61      -16.43     10.96 o 
   3  11   7       47.57       54.00     16.17 o 
   4  11   7        6.83        5.87     12.52 o 
   5  11   7       28.87       42.00     17.22 o 
   6  11   7        0.14        5.09     14.35 o 
   7  11   7       59.72       76.43     19.17 o 
   8  11   7        1.35       -2.35     12.65 o 
   9  11   7        5.64        3.52     14.22 o 
  10  11   7        0.28       -7.04     15.26 o 
   1  12   7        6.34       -3.13     13.56 o 
   2  12   7       11.26       15.78     13.30 o 
   3  12   7      227.85      261.24     27.91 o 
   4  12   7       21.94       18.39     14.74 o 
   5  12   7       19.39        5.09     12.65 o 
   6  12   7        5.99      -12.26     13.17 o 
   7  12   7       22.79       21.39     15.65 o 
   8  12   7        5.50       -1.43     13.96 o 
   9  12   7        1.34       -8.61     14.22 o 
   2  13   7       14.23       15.91     16.04 o 
   3  13   7        7.07        5.09     15.91 o 
   4  13   7       15.72        6.13     14.74 o 
   5  13   7        2.59        7.70     15.13 o 
   6  13   7        2.12        0.13     14.35 o 
   7  13   7        0.44        2.35     15.39 o 
  -1 -12   8        0.97      -13.83     15.91 o 
   0 -12   8        0.15       -2.61     11.09 o 
   1 -12   8        0.36      -11.29     11.40 o 
   2 -12   8        5.57       -1.83     14.87 o 
  -4 -11   8        2.22       -6.65     17.61 o 
  -3 -11   8        1.21      -19.04     13.30 o 
  -2 -11   8       25.91       22.30     17.61 o 
  -1 -11   8       12.22        4.43     14.22 o 
   0 -11   8       19.20        6.88     10.60 o 
   1 -11   8       40.38       53.21     22.04 o 
   2 -11   8       71.40       88.66     13.97 o 
   3 -11   8       71.29       42.39     17.48 o 
   4 -11   8       28.20       50.61     21.00 o 
   5 -11   8        3.61       -3.91     16.56 o 
  -5 -10   8       76.29       46.82     21.00 o 
  -4 -10   8       94.78      108.12     22.30 o 
  -3 -10   8       46.79       36.39     17.09 o 
  -2 -10   8        0.03       -4.83     13.30 o 
  -1 -10   8        0.36       -9.78     12.26 o 
   0 -10   8       29.46       26.75     10.65 o 
   1 -10   8        9.02        1.62      9.60 o 
   2 -10   8        1.66      -12.82      9.18 o 
   3 -10   8       11.51        8.61     14.48 o 
   4 -10   8       15.91       -2.74     13.69 o 
   5 -10   8       53.90       64.56     19.69 o 
   6 -10   8       18.07       45.00     19.30 o 
  -6  -9   8       87.72       75.78     21.52 o 
  -5  -9   8       20.97       14.74     17.35 o 
  -4  -9   8        0.61        8.74     14.61 o 
  -3  -9   8      332.12      357.11     24.91 o 
  -2  -9   8       27.64       33.00     16.43 o 
  -1  -9   8       37.20       38.08     16.43 o 
   0  -9   8        5.99        6.71      8.37 o 
   1  -9   8       16.21        8.76     10.96 o 
   2  -9   8        0.02       -4.34      8.06 o 
   3  -9   8        2.80       -6.77      8.53 o 
   4  -9   8       14.05       26.35     14.74 o 
   5  -9   8        1.45       -1.04     11.87 o 
   6  -9   8        1.44      -10.17     13.56 o 
   7  -9   8       51.39       47.87     18.91 o 
   8  -9   8        1.79       -2.87     14.87 o 
  -6  -8   8        6.53       11.09     15.52 o 
  -5  -8   8      119.39      120.64     21.78 o 
  -4  -8   8       42.31       50.21     17.61 o 
  -3  -8   8      309.08      290.46     23.48 o 
  -2  -8   8        0.76        1.96     13.43 o 
  -1  -8   8        0.03      -12.39     10.17 o 
   0  -8   8        2.68       -4.36      7.10 o 
   1  -8   8       14.91        4.78      7.80 o 
   2  -8   8       34.72       33.42      9.25 o 
   3  -8   8       31.49       23.85      9.26 o 
   4  -8   8       90.09       98.08     19.04 o 
   5  -8   8        0.83       -2.35     11.35 o 
   6  -8   8        0.91      -10.56     11.74 o 
   7  -8   8       11.81       31.82     17.35 o 
   8  -8   8        6.92       -0.39     14.09 o 
   9  -8   8       18.41        1.96     16.83 o 
  -7  -7   8        4.04       -5.61     16.43 o 
  -6  -7   8       28.19        7.43     16.43 o 
  -5  -7   8        6.32      -12.52     12.91 o 
  -4  -7   8        5.64        0.91     12.26 o 
  -3  -7   8       14.66       14.74     13.83 o 
  -2  -7   8       52.70       57.26     15.52 o 
  -1  -7   8      129.69      128.21     18.91 o 
   0  -7   8       20.26       19.87      8.50 o 
   1  -7   8        1.90        0.71      6.94 o 
   2  -7   8       76.47       87.17     10.96 o 
   3  -7   8       25.12       36.02      8.30 o 
   4  -7   8       50.85       61.25     10.17 o 
   5  -7   8       29.12       30.52     13.56 o 
   6  -7   8       28.00       28.30     14.74 o 
   7  -7   8        6.34        7.96     13.04 o 
   8  -7   8       17.09       27.39     16.69 o 
   9  -7   8        5.48        9.91     16.30 o 
  -7  -6   8        3.10      -19.43     14.48 o 
  -6  -6   8       46.34       50.74     18.13 o 
  -5  -6   8        0.04      -14.48     11.22 o 
  -4  -6   8        3.22       -8.22     11.22 o 
  -3  -6   8       22.84       30.65     13.43 o 
  -2  -6   8      119.20      134.47     19.82 o 
  -1  -6   8        6.53        6.00     11.61 o 
   0  -6   8       95.58      119.10     14.48 o 
   1  -6   8        8.80        3.86      6.59 o 
   2  -6   8       46.56       49.32      8.71 o 
   3  -6   8      152.49      186.39     13.38 o 
   4  -6   8        0.21       -4.92      6.45 o 
   5  -6   8       24.52        8.22     10.56 o 
   6  -6   8        0.02       -1.17     10.17 o 
   7  -6   8       59.17       72.00     18.52 o 
   8  -6   8        0.80       -5.35     12.39 o 
   9  -6   8        3.29        7.96     13.56 o 
  10  -6   8        0.79      -10.17     12.26 o 
  -7  -5   8        0.00       -5.48     15.26 o 
  -6  -5   8        2.35        4.04     13.04 o 
  -5  -5   8        4.08      -10.04     12.65 o 
  -4  -5   8      120.66      142.17     19.30 o 
  -3  -5   8       47.39       42.26     13.83 o 
  -2  -5   8      304.86      314.52     14.66 o 
  -1  -5   8       14.36       16.53      9.46 o 
   0  -5   8      403.86      401.50     14.74 o 
   1  -5   8       15.29       24.15      5.40 o 
   2  -5   8       63.85       63.97      7.02 o 
   3  -5   8       29.84       26.96      7.47 o 
   4  -5   8        0.17       -4.33      5.88 o 
   5  -5   8        1.09       -8.37      5.58 o 
   6  -5   8       54.43       27.91     12.13 o 
   7  -5   8       70.03       94.69     18.13 o 
   8  -5   8        6.64      -17.22     11.48 o 
   9  -5   8        2.22       -4.56     11.61 o 
  10  -5   8        2.99        3.78     14.48 o 
  11  -5   8        0.45      -32.48     21.65 o 
  -8  -4   8        0.53       -7.70     15.52 o 
  -7  -4   8        0.29       -4.88      9.82 o 
  -6  -4   8        0.01      -11.16     12.52 o 
  -5  -4   8       35.29       30.30     10.11 o 
  -4  -4   8        1.39       -9.64      6.42 o 
  -3  -4   8      103.62      107.96     12.17 o 
  -2  -4   8       89.83       93.27     14.22 o 
  -1  -4   8        0.19        7.94      5.84 o 
   0  -4   8       77.51      100.22     10.24 o 
   1  -4   8       38.82       49.80      6.87 o 
   2  -4   8      118.98      116.68      7.92 o 
   3  -4   8       41.08       40.43     10.17 o 
   4  -4   8       60.62       64.04     12.78 o 
   5  -4   8        3.10       -4.04      8.09 o 
   6  -4   8        1.99       -3.91      9.78 o 
   7  -4   8       18.72       16.30     11.74 o 
   8  -4   8        7.09        4.30     10.96 o 
   9  -4   8       10.82        5.48     12.78 o 
  10  -4   8        0.07       -6.65     15.78 o 
  11  -4   8        0.56       -9.47     14.67 o 
  -8  -3   8        5.48        5.48     15.26 o 
  -7  -3   8       23.47       11.15     10.32 o 
  -6  -3   8        2.25       -6.08      7.97 o 
  -5  -3   8       46.42       32.45      9.83 o 
  -4  -3   8        2.13       -6.59      6.64 o 
  -3  -3   8      122.99      142.02     12.74 o 
  -2  -3   8       10.35        0.94      5.81 o 
  -1  -3   8      779.74      780.73     28.43 o 
   0  -3   8       12.36        8.22      7.30 o 
   1  -3   8      243.81      259.99     24.65 o 
   2  -3   8      279.99      286.65     20.35 o 
   3  -3   8      154.71      155.34     15.26 o 
   4  -3   8        4.97        6.39      7.30 o 
   5  -3   8        0.29       -4.56      7.70 o 
   6  -3   8        0.27       -2.35      7.70 o 
   7  -3   8        0.03        0.52      8.35 o 
   8  -3   8        5.51        0.78     10.69 o 
   9  -3   8        0.21       -7.06     10.22 o 
  10  -3   8        0.00       -5.06      9.90 o 
  11  -3   8        0.09       -9.39     10.33 o 
  12  -3   8        2.59        9.08     13.87 o 
  -8  -2   8        1.59      -13.17     15.39 o 
  -7  -2   8       24.01       30.52     17.61 o 
  -6  -2   8        1.38       -9.95      7.97 o 
  -5  -2   8      106.85      102.03     12.55 o 
  -4  -2   8       26.40       29.94      8.52 o 
  -3  -2   8        8.48       10.30     10.56 o 
  -2  -2   8        0.75       -6.13      7.04 o 
  -1  -2   8        3.97        3.91      8.09 o 
   0  -2   8       60.64       79.43     12.26 o 
   1  -2   8        2.35       -1.17      3.51 o 
   2  -2   8       34.62       31.23      5.67 o 
   3  -2   8        3.04        2.09      5.35 o 
   4  -2   8       60.80       60.78     10.69 o 
   5  -2   8       31.94       33.91      9.65 o 
   7  -2   8        0.37       -9.60      6.40 o 
   8  -2   8        0.87      -12.36      9.00 o 
   9  -2   8        2.32       -7.25      7.61 o 
  10  -2   8       17.06       -3.81     12.00 o 
  11  -2   8        2.71        6.61     10.63 o 
  12  -2   8        1.56        9.17     11.08 o 
  -8  -1   8        3.48        5.74     16.56 o 
  -7  -1   8        0.31       -7.17     12.65 o 
  -6  -1   8        1.54       -5.24     10.24 o 
  -5  -1   8       26.74       15.76      8.64 o 
  -4  -1   8      181.39      233.99     24.00 o 
  -3  -1   8       10.89        4.30      9.65 o 
  -2  -1   8       52.03       69.13     13.04 o 
  -1  -1   8      101.75      122.08     14.87 o 
   0  -1   8        0.02       -3.52      4.96 o 
   1  -1   8        1.40        2.97      3.89 o 
   2  -1   8        3.90       11.48      3.66 o 
   3  -1   8      100.56      116.01     10.28 o 
   4  -1   8      247.86      258.17     12.52 o 
   5  -1   8       53.17       56.31      8.06 o 
   6  -1   8        6.72       17.48      6.70 o 
   7  -1   8        0.11       -3.54      5.87 o 
   8  -1   8        7.51        3.19      7.28 o 
   9  -1   8       13.07        5.63      8.74 o 
  10  -1   8       16.94       11.97      9.04 o 
  11  -1   8        0.11      -10.17     10.83 o 
  12  -1   8        0.90       -5.61     13.43 o 
  -8   0   8        0.01       -7.30     14.22 o 
  -7   0   8       23.77        6.52     14.74 o 
  -6   0   8        2.15       -7.04     12.65 o 
  -5   0   8       13.07       -6.33      6.73 o 
  -4   0   8      166.52      146.86     21.00 o 
  -3   0   8       49.08       41.21     13.04 o 
  -2   0   8       98.20       85.95     14.48 o 
  -1   0   8        0.17        0.26      6.78 o 
   0   0   8        3.75        2.22      6.91 o 
   1   0   8       67.74       65.74     11.09 o 
   2   0   8      441.17      443.01     14.02 o 
   3   0   8      241.24      211.86     15.06 o 
   4   0   8     1943.70     1945.97     42.65 o 
   5   0   8      365.00      312.63     17.22 o 
   6   0   8        3.28       -4.70      8.48 o 
   7   0   8       17.05       13.17     10.43 o 
   8   0   8       34.60       30.00     12.39 o 
   9   0   8       12.53       -4.83     10.17 o 
  10   0   8       20.17       36.13     14.74 o 
  11   0   8        1.95       -8.61     11.48 o 
  12   0   8        0.29       -5.22     13.30 o 
  13   0   8        6.95       -0.78     15.26 o 
  -7   1   8       39.89       17.35     16.56 o 
  -6   1   8        6.33      -13.96     11.22 o 
  -5   1   8       27.89       39.91     15.78 o 
  -4   1   8       19.81        4.70     12.52 o 
  -3   1   8        0.32       -4.83      9.39 o 
  -2   1   8       74.86       76.82     14.09 o 
  -1   1   8        0.45       -5.61      6.52 o 
   0   1   8      182.76      190.68     15.26 o 
   1   1   8       19.41       28.95      9.13 o 
   2   1   8       88.97      108.38     13.56 o 
   3   1   8      733.04      679.04     17.35 o 
   4   1   8      410.69      395.19     17.74 o 
   5   1   8       57.11       89.47     12.39 o 
   6   1   8      875.94      880.12     30.26 o 
   7   1   8        8.46        2.74      8.61 o 
   8   1   8      122.64      138.90     18.65 o 
   9   1   8        7.99       -8.74      9.65 o 
  10   1   8       64.05       55.17     15.78 o 
  11   1   8        5.69        2.61     12.26 o 
  12   1   8        9.55       -3.39     14.74 o 
  13   1   8        1.89        2.87     15.91 o 
  -7   2   8       38.91       27.00     18.13 o 
  -6   2   8      156.14      154.95     24.78 o 
  -5   2   8        0.12       -6.26     12.00 o 
  -4   2   8        4.76       -4.04     11.22 o 
  -3   2   8       69.48       45.91     14.35 o 
  -2   2   8       22.92       13.96      9.78 o 
  -1   2   8       10.06        9.78      8.87 o 
   0   2   8       34.19        8.87      8.48 o 
   1   2   8       37.00       25.30      9.26 o 
   2   2   8        4.42        0.04      3.84 o 
   3   2   8     1149.56     1197.58     29.09 o 
   4   2   8       16.92       20.61      8.48 o 
   5   2   8       23.01       21.78      8.09 o 
   6   2   8      169.63      164.21     14.35 o 
   7   2   8      157.34      169.55     15.00 o 
   8   2   8        6.35       -3.13      8.87 o 
   9   2   8       18.18       12.00     11.35 o 
  10   2   8        7.08        4.96     12.39 o 
  11   2   8        5.12       -5.09     11.61 o 
  12   2   8        0.01        6.13     14.48 o 
  13   2   8        1.50       -1.17     13.17 o 
  -7   3   8        1.79       15.78     16.04 o 
  -6   3   8        5.57       -9.00     12.78 o 
  -5   3   8      362.43      342.50     27.39 o 
  -4   3   8       94.49       70.69     18.13 o 
  -3   3   8      163.82      170.86     21.91 o 
  -2   3   8        5.68       -1.70      8.48 o 
  -1   3   8      311.11      286.16     20.22 o 
   0   3   8        5.79        6.52      7.56 o 
   1   3   8      175.58      192.12     15.39 o 
   2   3   8      159.64      162.08      8.32 o 
   3   3   8      157.20      159.77      8.81 o 
   4   3   8      179.83      172.99      9.66 o 
   5   3   8      135.10      141.25     15.13 o 
   6   3   8      132.73      167.86     17.87 o 
   7   3   8       44.57       29.35     11.87 o 
   8   3   8      137.58      157.16     19.56 o 
   9   3   8       82.53      102.65     18.26 o 
  10   3   8       32.66       13.17     12.39 o 
  11   3   8        3.47       14.22     14.61 o 
  12   3   8        7.02       -5.48     12.78 o 
  13   3   8        0.62        3.78     14.35 o 
  -6   4   8        2.43       -7.30     13.83 o 
  -5   4   8       21.29        8.35     13.56 o 
  -4   4   8        5.11       -2.35     12.26 o 
  -3   4   8        5.84       -6.00     11.22 o 
  -2   4   8       22.13      -10.04     11.61 o 
  -1   4   8     1716.48     1725.28     50.48 o 
   0   4   8       21.36       17.61      9.78 o 
   1   4   8      684.19      699.11     16.69 o 
   2   4   8       23.74       18.74      6.26 o 
   3   4   8      815.98      793.78     19.24 o 
   4   4   8        3.16       -4.41      4.45 o 
   5   4   8        8.96        8.74      7.83 o 
   6   4   8      806.22      795.08     29.22 o 
   7   4   8      159.32      161.99     18.65 o 
   8   4   8       49.11       72.78     15.39 o 
   9   4   8     1018.89     1031.68     39.91 o 
  10   4   8       65.36       65.47     17.35 o 
  11   4   8       98.71      102.52     20.48 o 
  12   4   8        0.92       -6.00     13.69 o 
  13   4   8        2.80       18.91     19.04 o 
  -6   5   8        7.47       -5.87     15.00 o 
  -5   5   8        8.93       -0.78     13.69 o 
  -4   5   8       51.93       27.00     15.39 o 
  -3   5   8       41.61       25.04     13.96 o 
  -2   5   8       20.36       11.74     13.30 o 
  -1   5   8      811.85      889.64     36.26 o 
   0   5   8        0.01       -5.74      8.87 o 
   1   5   8      139.91      153.23      9.30 o 
   2   5   8      147.18      145.08      9.95 o 
   3   5   8      260.10      251.10     11.56 o 
   4   5   8        1.94        2.74      5.80 o 
   5   5   8       13.06        4.71      5.87 o 
   6   5   8       32.56       28.69     10.43 o 
   7   5   8      232.93      263.98     19.17 o 
   8   5   8      141.92      139.95     20.35 o 
   9   5   8     1387.60     1540.47     49.95 o 
  10   5   8       54.95       92.34     19.30 o 
  11   5   8       35.41       43.69     17.09 o 
  12   5   8       71.74       71.87     20.22 o 
  13   5   8        0.33       -7.43     14.87 o 
  -5   6   8       96.98       88.95     21.52 o 
  -4   6   8      129.15      126.91     22.43 o 
  -3   6   8      174.48      185.73     24.13 o 
  -2   6   8      785.30      721.78     34.56 o 
  -1   6   8      403.16      407.84     25.95 o 
   0   6   8     1388.41     1385.13     45.26 o 
   1   6   8      209.23      198.42     10.87 o 
   2   6   8      155.08      162.17     10.94 o 
   3   6   8       68.04       80.88     29.93 o 
   4   6   8        0.62       -2.54      5.63 o 
   5   6   8       76.28       62.63      8.97 o 
   6   6   8      377.64      307.02     19.43 o 
   7   6   8        4.85       -6.39      9.00 o 
   8   6   8       31.53       25.17     12.91 o 
   9   6   8       29.29       26.22     14.61 o 
  10   6   8       86.89       99.12     20.35 o 
  11   6   8       50.78       53.87     17.35 o 
  12   6   8        0.17      -14.87     13.17 o 
  13   6   8        1.56       17.87     17.09 o 
  -5   7   8       31.89       18.91     16.30 o 
  -4   7   8        7.04        2.87     13.30 o 
  -3   7   8       58.15       67.30     18.26 o 
  -2   7   8      137.71      102.38     19.30 o 
  -1   7   8      335.49      338.59     24.39 o 
   0   7   8      637.27      645.74     31.43 o 
   1   7   8      236.27      229.56     12.65 o 
   2   7   8      285.78      250.56     12.70 o 
   3   7   8        1.79       -2.18      5.92 o 
   4   7   8       52.59       42.73     15.59 o 
   5   7   8       46.77       61.04     15.19 o 
   6   7   8       12.52        6.85      6.99 o 
   7   7   8        0.57      -12.52      8.35 o 
   8   7   8       33.79       32.61     14.87 o 
   9   7   8        1.75       -9.39     10.43 o 
  10   7   8       40.92       35.48     16.30 o 
  11   7   8        2.11       -2.48     13.04 o 
  12   7   8       54.88       74.73     21.52 o 
  -4   8   8        2.09       -8.35     12.91 o 
  -3   8   8        6.79       -6.52     14.22 o 
  -2   8   8      104.05      127.56     22.17 o 
  -1   8   8        8.20      -13.56     11.48 o 
   0   8   8       69.85       45.13     14.09 o 
   1   8   8        9.11       12.26     10.43 o 
   2   8   8       29.18       30.17      8.21 o 
   3   8   8        0.13       -6.20      6.27 o 
   4   8   8      347.99      301.32     32.08 o 
   5   8   8      147.59      156.94     14.11 o 
   6   8   8      259.22      244.66     28.76 o 
   7   8   8       37.04       30.52     13.69 o 
   8   8   8       86.06      112.17     21.00 o 
   9   8   8      126.33      124.69     22.82 o 
  10   8   8       36.64       33.65     15.78 o 
  11   8   8       10.00        4.96     13.30 o 
  12   8   8       51.46       62.87     19.82 o 
  -3   9   8        6.62       -8.87     13.56 o 
  -2   9   8       53.27       65.47     19.69 o 
  -1   9   8       32.91       12.78     15.13 o 
   0   9   8       25.52        4.04     12.26 o 
   1   9   8       40.57       21.00     13.56 o 
   2   9   8       21.02       17.65      8.57 o 
   3   9   8       11.91        0.68      7.28 o 
   4   9   8       98.37       88.29     16.50 o 
   5   9   8        6.57        0.83     10.50 o 
   6   9   8       34.20       25.61     10.89 o 
   7   9   8       10.45       -4.41      7.65 o 
   8   9   8       54.68       64.43     17.09 o 
   9   9   8       19.49       26.48     15.26 o 
  10   9   8        2.72      -15.91     12.91 o 
  11   9   8        5.74        1.04     16.30 o 
  12   9   8       14.16        9.91     17.87 o 
  -2  10   8        0.04      -20.15     13.43 o 
  -1  10   8        0.30       -7.70     13.96 o 
   0  10   8       10.08       -8.35     13.04 o 
   1  10   8        2.20        1.17     12.00 o 
   2  10   8        2.17        6.39      8.67 o 
   3  10   8      135.93      132.60     14.44 o 
   4  10   8       21.56        9.73      8.77 o 
   5  10   8        7.19        3.01      8.30 o 
   6  10   8        4.36       -7.32      7.46 o 
   7  10   8        5.14      -12.52     12.52 o 
   8  10   8        5.68       -0.65     13.96 o 
   9  10   8        2.46      -18.19     12.13 o 
  10  10   8        1.05       -8.61     14.22 o 
  11  10   8        0.41       -7.30     14.61 o 
   2  11   8        0.24        2.87     12.26 o 
   3  11   8      203.00      235.42     26.09 o 
   4  11   8        0.40        6.39     13.30 o 
   5  11   8       81.28       77.21     18.65 o 
   6  11   8        2.67       -3.65     13.04 o 
   7  11   8        0.11      -11.35     13.17 o 
   8  11   8        5.77       13.04     15.52 o 
   9  11   8       32.54       16.30     16.04 o 
  10  11   8        2.70        1.30     16.43 o 
   2  12   8        0.16       -6.65     13.69 o 
   3  12   8        2.14       -0.39     13.96 o 
   4  12   8       34.32       36.13     17.22 o 
   5  12   8        7.35       -7.96     14.61 o 
   6  12   8       16.25       15.65     17.09 o 
   7  12   8        0.86       -3.78     15.26 o 
   8  12   8        3.59        1.57     15.91 o 
   9  12   8        3.48       -4.70     15.00 o 
   3  13   8        0.13        5.87     15.00 o 
   4  13   8        5.45       -6.65     15.91 o 
   5  13   8        4.73        0.00     16.30 o 
   6  13   8        1.88        0.39     16.04 o 
  -2 -11   9       13.54       -5.74     16.43 o 
  -1 -11   9       12.70        2.35     17.09 o 
   0 -11   9        0.40       12.39     18.00 o 
   1 -11   9        0.00      -14.48     13.96 o 
   2 -11   9       13.17        3.37     11.43 o 
   3 -11   9        2.83      -17.61     14.87 o 
   4 -11   9        0.07       -7.04     16.30 o 
  -3 -10   9      126.13      123.12     23.22 o 
  -2 -10   9        0.53       -6.52     14.61 o 
  -1 -10   9       11.18       -2.22     15.26 o 
   0 -10   9       39.61       49.04     17.87 o 
   1 -10   9       11.86       -1.30     14.09 o 
   2 -10   9        1.88        6.54     10.14 o 
   3 -10   9        0.24       -5.87     14.48 o 
   4 -10   9        4.85      -14.74     13.96 o 
   5 -10   9        1.81       -9.00     14.87 o 
   6 -10   9        0.47        4.83     15.52 o 
  -5  -9   9        0.50       -6.13     17.35 o 
  -4  -9   9       14.34       15.13     18.52 o 
  -3  -9   9        7.22      -11.61     14.61 o 
  -2  -9   9      126.90      198.90     26.87 o 
  -1  -9   9       28.50       44.21     18.39 o 
   0  -9   9      123.29      165.25     23.22 o 
   1  -9   9        1.89        9.00     12.65 o 
   2  -9   9        0.14      -12.77      8.51 o 
   3  -9   9        0.00      -10.26      9.46 o 
   4  -9   9        8.62       -5.48     13.96 o 
   5  -9   9        1.82       -1.43     13.69 o 
   6  -9   9        6.45      -10.56     14.48 o 
   7  -9   9        0.58       -5.35     15.26 o 
  -5  -8   9        6.27       -8.87     16.30 o 
  -4  -8   9       25.73       12.13     16.04 o 
  -3  -8   9       49.93       34.82     16.69 o 
  -1  -8   9        0.08       -2.74     12.26 o 
   0  -8   9        1.08       -9.78     11.74 o 
   1  -8   9        1.84       15.39     12.91 o 
   2  -8   9       13.90        7.14      8.47 o 
   3  -8   9        0.07       -7.49      8.61 o 
   4  -8   9        2.80       10.30     11.87 o 
   5  -8   9       11.78        5.74     12.13 o 
   6  -8   9        0.26       -5.22     13.43 o 
   7  -8   9        0.02       -0.13     13.83 o 
   8  -8   9       49.55       31.04     17.87 o 
  -6  -7   9        2.86        2.35     17.09 o 
  -5  -7   9       17.54       18.13     17.74 o 
  -4  -7   9        3.48       -7.70     14.87 o 
  -3  -7   9       13.00       -2.61     12.26 o 
  -2  -7   9        0.89        1.17     11.87 o 
  -1  -7   9        1.20        1.17     11.61 o 
   0  -7   9      359.34      334.41     21.91 o 
   1  -7   9        0.58      -12.52      9.39 o 
   2  -7   9       21.17        9.51      7.92 o 
   3  -7   9        3.70        4.56      7.93 o 
   4  -7   9       24.23       32.38      9.13 o 
   5  -7   9        0.20       -9.13     10.69 o 
   6  -7   9       16.48        7.83     14.22 o 
   7  -7   9       17.75        5.74     14.22 o 
   8  -7   9        0.32        2.74     14.09 o 
   9  -7   9        0.07        0.65     17.35 o 
  -6  -6   9        1.39      -12.13     14.48 o 
  -5  -6   9        3.28       -2.09     14.09 o 
  -4  -6   9       47.63       43.69     16.69 o 
  -3  -6   9       15.82       -6.65     11.61 o 
  -2  -6   9       22.90       28.04     13.56 o 
  -1  -6   9       24.99       13.17     12.39 o 
   0  -6   9        1.45       -2.09     10.56 o 
   1  -6   9       39.34       43.69     14.22 o 
   2  -6   9      347.57      354.40     17.54 o 
   3  -6   9       48.06       55.20     11.35 o 
   4  -6   9        4.77        7.62      7.55 o 
   5  -6   9       36.61       54.79     18.32 o 
   6  -6   9        1.49      -11.61     10.43 o 
   7  -6   9        2.51       -6.26     12.00 o 
   8  -6   9        0.00       -5.87     13.83 o 
   9  -6   9        0.02        0.91     14.87 o 
  10  -6   9        0.16      -11.09     14.09 o 
  -7  -5   9       26.58       48.78     20.22 o 
  -6  -5   9        8.31        0.26     13.69 o 
  -5  -5   9        0.25      -15.65     10.43 o 
  -4  -5   9        1.45        3.78     12.13 o 
  -3  -5   9       31.20       43.04     14.61 o 
  -2  -5   9       15.20        0.39     10.83 o 
  -1  -5   9       12.71        0.39     10.83 o 
   0  -5   9       79.26      103.60     13.17 o 
   1  -5   9       13.33        4.00      6.61 o 
   2  -5   9       56.95       75.43      7.77 o 
   3  -5   9        3.43       -0.68      5.16 o 
   4  -5   9       28.49       38.26      8.60 o 
   5  -5   9       13.06       -7.20     14.09 o 
   6  -5   9        2.63       -5.74     10.56 o 
   7  -5   9        8.89        7.70     11.87 o 
   8  -5   9        0.13       -5.09     12.65 o 
   9  -5   9        0.47      -13.83     11.87 o 
  10  -5   9        3.77      -14.74     12.91 o 
  11  -5   9        1.49        6.05     22.93 o 
  -7  -4   9       10.89       -4.43     15.78 o 
  -6  -4   9        7.24        9.99     10.45 o 
  -5  -4   9        9.59       -1.07      9.17 o 
  -4  -4   9        5.88       -0.30      9.39 o 
  -3  -4   9        0.78       -7.56      7.70 o 
  -2  -4   9        0.99       -6.72      6.18 o 
  -1  -4   9       11.92        9.34     12.98 o 
   0  -4   9       91.72      112.04     14.87 o 
   1  -4   9       16.55       15.00      8.74 o 
   2  -4   9       49.40       60.02     17.35 o 
   3  -4   9      217.11      193.19     10.42 o 
   4  -4   9       46.19       47.61     12.26 o 
   5  -4   9       36.03       23.22     10.56 o 
   6  -4   9        9.74        1.17      9.91 o 
   7  -4   9        0.05       -6.39      9.78 o 
   8  -4   9        3.16       -7.30     11.48 o 
   9  -4   9        1.49       -4.70     12.13 o 
  10  -4   9        0.04      -14.21     13.32 o 
  11  -4   9        6.84       -0.19     14.39 o 
  -7  -3   9        2.83       -1.98     12.59 o 
  -6  -3   9        0.34       -4.59     10.03 o 
  -5  -3   9        9.40        6.54      8.84 o 
  -4  -3   9       20.08        9.99      8.99 o 
  -3  -3   9      213.31      235.18     15.41 o 
  -2  -3   9       34.15       28.80      9.13 o 
  -1  -3   9        0.80        3.13      8.74 o 
   0  -3   9        8.52        8.87      7.96 o 
   1  -3   9       23.57       27.26     10.04 o 
   2  -3   9       34.88       40.85      6.76 o 
   3  -3   9        0.02        3.69      5.35 o 
   4  -3   9       56.23       43.17     10.96 o 
   5  -3   9       76.56       85.82     14.22 o 
   6  -3   9       12.53       -0.65      8.61 o 
   7  -3   9        1.18       -4.83      9.78 o 
   8  -3   9        0.44      -10.56      8.58 o 
   9  -3   9        3.40       -8.06     10.45 o 
  10  -3   9        0.14      -13.95     10.09 o 
  11  -3   9        0.50        5.19     12.78 o 
  12  -3   9        0.01        9.66     15.44 o 
  -7  -2   9        6.74       -0.78     14.74 o 
  -6  -2   9        1.59       -7.20      9.02 o 
  -5  -2   9       14.38        3.14      9.47 o 
  -4  -2   9       10.32       -1.40      8.93 o 
  -3  -2   9      213.86      223.16     23.74 o 
  -2  -2   9      203.86      179.60     17.22 o 
  -1  -2   9       36.45       41.21     11.35 o 
   0  -2   9      137.35      145.69     14.48 o 
   1  -2   9       61.36       75.26     13.17 o 
   2  -2   9      135.34      148.30     16.30 o 
   3  -2   9      105.51      122.75     11.69 o 
   4  -2   9      159.79      164.08     13.30 o 
   5  -2   9        2.12       -1.79      6.82 o 
   6  -2   9       24.57       33.15      9.50 o 
   7  -2   9       33.46       22.63      8.62 o 
   8  -2   9       12.41       10.32      9.03 o 
   9  -2   9       13.19       10.53     10.77 o 
  10  -2   9       11.75       10.73     12.02 o 
  11  -2   9        0.46       -7.54     10.80 o 
  12  -2   9        0.01       -4.43     11.42 o 
  -7  -1   9        4.15      -12.65     15.26 o 
  -6  -1   9       59.83       44.96     12.16 o 
  -5  -1   9        8.52       -0.27      8.11 o 
  -4  -1   9       36.06       35.08     16.17 o 
  -3  -1   9       22.01       24.78     12.39 o 
  -2  -1   9      298.95      311.85     21.13 o 
  -1  -1   9       22.29       24.39     10.04 o 
   0  -1   9      111.56      113.08     15.13 o 
   1  -1   9      139.65      157.95     16.69 o 
   2  -1   9       35.54       26.35     10.04 o 
   3  -1   9       17.46       13.43      4.66 o 
   4  -1   9      351.71      369.41     14.22 o 
   5  -1   9      504.81      539.99     26.48 o 
   6  -1   9       18.99       22.20      8.09 o 
   7  -1   9      150.31      133.66     23.87 o 
   8  -1   9       14.63       19.04      8.75 o 
   9  -1   9       43.09       59.48     12.01 o 
  10  -1   9        3.57       -6.93      8.88 o 
  11  -1   9        6.17        3.26     13.83 o 
  12  -1   9       13.23        5.87     16.69 o 
  -7   0   9        1.66       13.96     17.48 o 
  -6   0   9       17.75       -6.52     14.22 o 
  -5   0   9        6.93       -4.29      8.62 o 
  -4   0   9      839.86      739.78     36.00 o 
  -3   0   9       24.81        2.48     11.09 o 
  -2   0   9       85.74      113.47     17.09 o 
  -1   0   9        0.93        0.52      7.83 o 
   0   0   9       14.70        5.61      8.22 o 
   1   0   9       86.87      101.86     14.35 o 
   2   0   9       15.31        6.00      7.04 o 
   3   0   9      123.83      118.63      9.48 o 
   4   0   9       76.48      107.21     13.30 o 
   5   0   9       62.88       75.39     13.30 o 
   6   0   9      239.56      224.33     16.43 o 
   7   0   9       16.01       -1.17      8.35 o 
   8   0   9        1.94      -10.04      8.87 o 
   9   0   9       70.73      107.60     19.17 o 
  10   0   9        0.40      -16.17     10.96 o 
  11   0   9        2.18        2.87     14.61 o 
  12   0   9        2.15       -5.87     13.30 o 
  13   0   9        0.08       -1.04     17.09 o 
  -7   1   9       13.23        6.91     17.09 o 
  -6   1   9      141.45       93.78     21.78 o 
  -5   1   9       22.66       18.52     16.69 o 
  -4   1   9      151.63      148.30     23.74 o 
  -3   1   9        0.23       -6.13     11.22 o 
  -2   1   9      356.43      321.63     22.56 o 
  -1   1   9       48.64       50.08     13.17 o 
   0   1   9       17.78       22.43      9.78 o 
   1   1   9       47.27       45.78     11.09 o 
   2   1   9       20.79       24.52      9.78 o 
   3   1   9      194.21      176.83     19.69 o 
   4   1   9       10.05        6.90      5.39 o 
   5   1   9      356.63      333.37     17.87 o 
   6   1   9        3.23      -11.15      7.43 o 
   7   1   9        2.81        1.43      9.00 o 
   8   1   9      160.08      182.34     22.17 o 
   9   1   9       54.44       52.69     16.17 o 
  10   1   9       51.66       27.39     14.48 o 
  11   1   9        0.33       -3.52     13.04 o 
  12   1   9        2.35      -15.52     13.30 o 
  13   1   9        0.01      -12.13     16.69 o 
  -6   2   9       13.33        2.48     15.78 o 
  -5   2   9        0.64      -10.69     12.78 o 
  -4   2   9      132.47      102.12     20.74 o 
  -3   2   9       47.03       40.04     16.56 o 
  -2   2   9      187.04      172.03     21.26 o 
  -1   2   9      103.63       73.17     15.39 o 
   0   2   9      449.45      416.97     23.87 o 
   1   2   9        8.39        0.39      8.48 o 
   2   2   9        4.09        0.39      6.13 o 
   3   2   9      288.37      275.25     11.19 o 
   4   2   9       40.62       36.62      7.09 o 
   5   2   9      192.69      180.25     13.83 o 
   6   2   9        2.19       -8.61      7.04 o 
   7   2   9      566.48      573.75     26.87 o 
   8   2   9      672.45      659.83     30.39 o 
   9   2   9      110.39      157.95     22.56 o 
  10   2   9      123.66      141.12     23.35 o 
  11   2   9        0.69        6.00     13.96 o 
  12   2   9        5.01        4.04     13.96 o 
  13   2   9        7.49       20.48     17.87 o 
  -6   3   9        0.57      -10.96     13.30 o 
  -5   3   9        0.00       -7.96     11.87 o 
  -4   3   9       11.94        4.96     12.91 o 
  -3   3   9       18.91        7.17     12.00 o 
  -2   3   9        4.50      -15.06     10.04 o 
  -1   3   9      341.31      313.15     22.69 o 
   0   3   9       84.87       94.56     16.17 o 
   1   3   9      216.70      202.55     17.09 o 
   2   3   9       52.01       55.43     12.26 o 
   3   3   9       13.35        7.71      6.98 o 
   4   3   9        0.36       -0.45      5.12 o 
   5   3   9        2.80       -1.30      6.91 o 
   6   3   9       45.20       50.48     12.13 o 
   7   3   9       55.50       74.34     14.22 o 
   8   3   9       44.02       42.52     14.22 o 
   9   3   9      794.76      820.25     35.61 o 
  10   3   9      157.11      192.12     24.39 o 
  11   3   9       11.09       -3.39     12.91 o 
  12   3   9       11.38       10.04     16.17 o 
  13   3   9        8.14       -3.78     14.87 o 
  -6   4   9        0.96      -22.43     15.39 o 
  -5   4   9        0.45       -7.17     14.09 o 
  -4   4   9       29.46       26.22     15.39 o 
  -3   4   9        6.85       -9.13      9.91 o 
  -2   4   9       15.78       15.65     13.69 o 
  -1   4   9     2196.12     2255.34     61.95 o 
   0   4   9       18.74       29.09     12.65 o 
   1   4   9      101.01       71.34     14.22 o 
   2   4   9        5.78        9.13      8.35 o 
   3   4   9      479.95      505.12     15.82 o 
   4   4   9        0.76        0.81      5.67 o 
   5   4   9       53.05       55.63      8.67 o 
   6   4   9        9.86       17.35      9.91 o 
   7   4   9       35.60       38.08     13.04 o 
   8   4   9       48.78       43.69     14.35 o 
   9   4   9       10.82       11.87     13.04 o 
  10   4   9       72.04       56.74     17.22 o 
  11   4   9      230.57      242.33     23.22 o 
  12   4   9       29.20       55.56     18.78 o 
  13   4   9       46.12       54.26     20.35 o 
  -5   5   9        8.53      -17.61     13.56 o 
  -4   5   9       38.54       26.74     15.65 o 
  -3   5   9       12.11        4.70     12.78 o 
  -2   5   9       21.07        3.00     12.39 o 
  -1   5   9      497.82      461.58     28.30 o 
   0   5   9      575.41      579.36     30.39 o 
   1   5   9     1771.47     1623.55     49.30 o 
   2   5   9       28.58       15.91     10.69 o 
   3   5   9      226.62      221.79     15.78 o 
   4   5   9       42.43       65.53     24.06 o 
   5   5   9        0.67       -1.43      5.30 o 
   6   5   9       97.01      108.25     15.65 o 
   7   5   9        0.02       -9.00      7.96 o 
   8   5   9        2.13      -14.67      9.78 o 
   9   5   9       57.10       38.35     14.87 o 
  10   5   9        3.04        1.30     12.00 o 
  11   5   9       41.49       53.21     18.13 o 
  12   5   9       10.82       -0.52     13.17 o 
  13   5   9        0.04       -7.56     16.83 o 
  -5   6   9        5.45        3.26     17.61 o 
  -4   6   9        0.76        8.74     14.87 o 
  -3   6   9       13.37        7.70     13.17 o 
  -2   6   9      385.57      352.15     26.22 o 
  -1   6   9       23.19       13.43     12.52 o 
   0   6   9     2161.31     2286.38     63.13 o 
   1   6   9      134.29      129.38     19.30 o 
   2   6   9      251.51      198.12     19.04 o 
   3   6   9        2.77       -3.79      5.88 o 
   4   6   9      497.68      454.71     16.86 o 
   5   6   9      156.79      161.60     14.28 o 
   6   6   9      266.75      226.87     13.55 o 
   7   6   9      104.37      132.64     18.91 o 
   8   6   9       97.56       77.08     16.17 o 
   9   6   9      188.11      219.90     25.56 o 
  10   6   9      209.91      268.55     29.87 o 
  11   6   9       21.68        9.78     14.61 o 
  12   6   9        6.42       10.83     16.56 o 
  -4   7   9        3.13      -10.69     13.69 o 
  -3   7   9       35.34       15.65     14.48 o 
  -2   7   9       24.54       13.83     13.96 o 
  -1   7   9        1.38      -11.22     10.17 o 
   0   7   9        3.20       -3.26     11.09 o 
   1   7   9        6.82        7.30     10.69 o 
   2   7   9       90.22       65.74     15.00 o 
   3   7   9        0.02       -5.20      6.36 o 
   4   7   9      142.72      143.08     13.50 o 
   5   7   9        0.83       -6.68      6.37 o 
   6   7   9      373.37      364.34     16.63 o 
   7   7   9      142.98      122.86     19.04 o 
   8   7   9       24.75       43.82     14.87 o 
   9   7   9       58.81       72.52     17.22 o 
  10   7   9      173.45      126.51     22.30 o 
  11   7   9        0.10      -14.74     13.43 o 
  12   7   9        1.77      -16.96     14.61 o 
  -3   8   9       13.34       28.04     16.69 o 
  -2   8   9       19.33       12.26     14.48 o 
  -1   8   9        4.19       -6.52     12.13 o 
   0   8   9        0.00      -12.65     10.43 o 
   1   8   9       10.64       -3.26     11.48 o 
   2   8   9       20.86       19.04     12.65 o 
   3   8   9        0.04       -7.85      6.53 o 
   4   8   9       65.55       60.95     10.60 o 
   5   8   9      147.54      135.62     13.83 o 
   6   8   9       13.95        5.07      7.36 o 
   7   8   9      133.07      124.23     14.13 o 
   8   8   9       43.62       52.04     15.78 o 
   9   8   9      125.34      141.12     22.43 o 
  10   8   9       42.70       29.09     16.83 o 
  11   8   9       23.54       25.30     15.65 o 
  12   8   9       18.40       21.26     16.30 o 
  -2   9   9        1.63       -4.96     14.09 o 
  -1   9   9        0.00      -16.69     12.00 o 
   0   9   9        0.02      -12.78     10.69 o 
   1   9   9       59.63       31.43     14.61 o 
   2   9   9       21.78       14.48     11.87 o 
   3   9   9      342.88      303.80     18.78 o 
   4   9   9       47.38       37.19     23.15 o 
   5   9   9       62.86       63.15     11.56 o 
   6   9   9       10.66        7.68      9.13 o 
   7   9   9       10.96       16.67      9.04 o 
   8   9   9       17.84       23.83      9.82 o 
   9   9   9       24.57       25.30     15.52 o 
  10   9   9        2.24       -1.96     12.78 o 
  11   9   9        8.44       -1.70     14.74 o 
  -1  10   9       19.75        6.39     15.26 o 
   0  10   9        0.52      -14.87     13.96 o 
   1  10   9       14.45       -0.39     13.17 o 
   2  10   9       13.68        2.87     12.52 o 
   3  10   9       15.89       11.65      9.58 o 
   4  10   9        0.03       -5.30      8.76 o 
   5  10   9      398.93      310.20     17.34 o 
   6  10   9        3.21       -1.93      8.89 o 
   7  10   9       24.09       13.90      9.41 o 
   8  10   9        0.16      -12.07      9.65 o 
   9  10   9        5.10       -8.48     14.35 o 
  10  10   9       16.12        6.39     15.13 o 
   3  11   9       58.06       54.00     18.00 o 
   4  11   9       11.24       25.56     15.13 o 
   5  11   9       13.43       14.87     13.83 o 
   6  11   9        0.04      -19.76     13.17 o 
   7  11   9       10.93       13.69     16.30 o 
   8  11   9        1.10      -17.09     13.17 o 
   9  11   9        0.48        0.00     15.65 o 
   3  12   9        1.29      -12.78     13.43 o 
   4  12   9        0.21       -9.39     12.52 o 
   5  12   9       10.95        2.22     14.74 o 
   6  12   9        4.96        6.39     14.09 o 
   7  12   9        5.08       -3.00     16.56 o 
   8  12   9        0.30       -8.48     16.04 o 
  -2 -10  10        3.95       -9.65     16.96 o 
  -1 -10  10       29.03       39.91     19.43 o 
   0 -10  10        2.59       33.52     18.13 o 
   1 -10  10       14.64       13.43     15.91 o 
   2 -10  10        9.80        4.70     15.52 o 
   3 -10  10        2.21        7.17     16.56 o 
   4 -10  10        0.28      -21.13     14.09 o 
   5 -10  10        0.62       -3.52     16.56 o 
  -3  -9  10        0.02       -6.65     17.22 o 
  -2  -9  10        7.77       -2.74     16.43 o 
  -1  -9  10       28.93        4.96     16.83 o 
   0  -9  10       27.11       20.35     16.04 o 
   1  -9  10        7.68       -7.70     12.91 o 
   2  -9  10        7.75       13.83     14.22 o 
   3  -9  10        0.15       -2.36     10.54 o 
   4  -9  10       18.58       10.17     15.39 o 
   5  -9  10        2.42        1.83     14.48 o 
   6  -9  10        0.90       -3.13     14.35 o 
  -4  -8  10       16.15        7.43     16.96 o 
  -3  -8  10       10.73        2.35     14.87 o 
  -2  -8  10        2.26      -18.00     12.00 o 
  -1  -8  10        1.16        5.22     15.13 o 
   0  -8  10       30.67       16.04     14.74 o 
   1  -8  10       24.16       10.04     15.00 o 
   2  -8  10       27.83       29.48     15.00 o 
   3  -8  10        0.01       -2.16      9.33 o 
   4  -8  10        1.37        0.03      9.29 o 
   5  -8  10        2.95        2.61     13.56 o 
   6  -8  10        0.12      -12.26     12.39 o 
   7  -8  10        0.23      -18.00     13.17 o 
   8  -8  10       10.43        9.52     16.96 o 
  -5  -7  10        0.03      -15.91     16.43 o 
  -4  -7  10        2.32      -11.22     13.43 o 
  -3  -7  10        6.97       10.69     14.48 o 
  -2  -7  10       33.11       14.22     15.52 o 
  -1  -7  10       21.26       35.22     15.00 o 
   0  -7  10       40.98       36.13     14.87 o 
   1  -7  10        4.15        0.65     12.00 o 
   2  -7  10       18.28        3.00     14.09 o 
   3  -7  10       17.99       26.06      9.84 o 
   4  -7  10        1.80       -6.11      8.62 o 
   5  -7  10        0.53       11.35     13.04 o 
   6  -7  10        2.67       -5.09     13.17 o 
   7  -7  10        8.23        3.00     15.13 o 
   8  -7  10        0.72       -1.30     15.00 o 
   9  -7  10        0.76        2.35     16.04 o 
  -5  -6  10        0.67      -16.69     13.69 o 
  -4  -6  10        0.31        0.00     13.96 o 
  -3  -6  10        0.00      -11.35     10.96 o 
  -2  -6  10        0.15      -13.96     10.83 o 
  -1  -6  10       61.78       60.91     16.43 o 
   0  -6  10       80.98      108.52     18.91 o 
   1  -6  10       17.21       15.39     13.17 o 
   2  -6  10        1.60        4.56     10.43 o 
   3  -6  10       80.58       85.14     15.33 o 
   4  -6  10        5.57        9.51      7.47 o 
   5  -6  10        8.70       12.24      8.91 o 
   6  -6  10        5.24      -11.09     11.74 o 
   7  -6  10        0.17      -10.17     11.48 o 
   8  -6  10        0.09       -4.43     13.56 o 
   9  -6  10       11.12       -0.52     14.35 o 
  -6  -5  10        0.62      -21.13     14.09 o 
  -5  -5  10       21.32       15.52     15.13 o 
  -4  -5  10        2.42      -13.04     13.83 o 
  -3  -5  10       43.09       45.39     16.83 o 
  -2  -5  10        1.10        1.04     12.13 o 
  -1  -5  10       13.99        9.65     12.00 o 
   0  -5  10       14.79        7.83     11.48 o 
   1  -5  10       49.01       54.52     14.48 o 
   2  -5  10       20.96       12.00     11.09 o 
   3  -5  10       33.69       33.94      6.87 o 
   4  -5  10       34.22       43.16      8.85 o 
   5  -5  10       68.66       62.87     16.04 o 
   6  -5  10        0.09       -6.39     10.43 o 
   7  -5  10        1.03        0.65     12.78 o 
   8  -5  10        2.01       -2.35     12.13 o 
   9  -5  10        0.12        5.09     13.69 o 
  -6  -4  10        0.13       -1.04     13.96 o 
  -5  -4  10        9.73       -2.35     12.26 o 
  -4  -4  10        7.61        0.62      9.27 o 
  -3  -4  10       29.87       34.28      9.91 o 
  -2  -4  10      116.37      116.12     28.76 o 
  -1  -4  10        3.84       -1.03      6.54 o 
   0  -4  10       10.61        2.61      7.96 o 
   1  -4  10        0.66        5.48      8.74 o 
   2  -4  10       49.13       62.87     13.43 o 
   3  -4  10       61.59       55.45      8.93 o 
   4  -4  10       37.71       34.26      7.98 o 
   5  -4  10       27.93       16.43     11.22 o 
   6  -4  10       11.19       14.09     11.74 o 
   7  -4  10        2.37        1.43     11.22 o 
   8  -4  10        2.38       -5.87     11.09 o 
   9  -4  10        0.63       -7.27     13.79 o 
  10  -4  10        0.12      -22.45     14.97 o 
  11  -4  10        1.31       -9.49     17.06 o 
  -6  -3  10        3.35        4.23     10.36 o 
  -5  -3  10        6.93      -11.50      9.15 o 
  -4  -3  10        2.22        0.57      9.34 o 
  -3  -3  10        1.61       -7.24      7.63 o 
  -2  -3  10      161.14      133.78     13.23 o 
  -1  -3  10        2.41      -11.74      7.83 o 
   0  -3  10       43.80       32.74     11.22 o 
   1  -3  10        1.67       -4.56      7.43 o 
   2  -3  10        0.02        1.30      8.35 o 
   3  -3  10       46.74       43.63      9.06 o 
   4  -3  10       27.93       16.53      6.72 o 
   5  -3  10       92.74       73.56     14.09 o 
   7  -3  10        9.63       -0.20     10.48 o 
   8  -3  10        0.67      -11.94     10.10 o 
   9  -3  10        0.00      -15.34     10.23 o 
  10  -3  10        0.02      -17.52     12.12 o 
  11  -3  10        3.77       14.74     14.24 o 
  -6  -2  10        5.12       -1.93      9.90 o 
  -5  -2  10       50.90       41.24     13.24 o 
  -4  -2  10        3.82       -4.30      8.58 o 
  -3  -2  10       29.78       24.91     14.87 o 
  -2  -2  10        0.27      -13.11      8.74 o 
  -1  -2  10        1.04       -9.52      9.91 o 
   0  -2  10      112.29      114.65     16.04 o 
   1  -2  10       57.89       59.74     12.91 o 
   2  -2  10       11.00       13.56      8.61 o 
   3  -2  10      105.93      124.95     16.56 o 
   4  -2  10        0.48       -1.74      4.93 o 
   5  -2  10       20.88       13.83      8.02 o 
   6  -2  10      227.19      242.88     18.72 o 
   7  -2  10       53.62       47.34     12.08 o 
   8  -2  10       16.13       22.10     10.74 o 
   9  -2  10        0.22       -9.44      9.54 o 
  10  -2  10       12.36       13.54     15.52 o 
  11  -2  10        0.56      -10.17     10.83 o 
  12  -2  10       13.21       22.69     20.22 o 
  -6  -1  10        0.14       -4.09     10.05 o 
  -5  -1  10        0.88      -12.39      8.82 o 
  -4  -1  10       10.49       -0.65     15.13 o 
  -3  -1  10       15.26       15.52     13.43 o 
  -2  -1  10       97.08       90.26     16.96 o 
  -1  -1  10       26.22       26.48     11.35 o 
   0  -1  10       89.27       90.12     14.87 o 
   1  -1  10       35.23       31.04     11.61 o 
   2  -1  10       19.09       19.56     10.30 o 
   3  -1  10       45.61       45.39     12.39 o 
   4  -1  10       65.46       65.47      9.22 o 
   5  -1  10      120.04      122.08     17.93 o 
   6  -1  10      165.23      218.51     22.96 o 
   7  -1  10       41.01       82.44     16.69 o 
   8  -1  10       85.65      111.13     17.80 o 
   9  -1  10        8.37        5.79     12.98 o 
  10  -1  10       14.67       33.65     18.00 o 
  11  -1  10        0.18       -3.52     15.39 o 
  12  -1  10        2.34       -7.30     17.74 o 
  -6   0  10       36.51        3.65     16.17 o 
  -5   0  10       16.20       19.26     10.21 o 
  -4   0  10      283.76      279.63     30.26 o 
  -3   0  10        5.86      -11.35     12.39 o 
  -2   0  10       11.05       -4.17     10.30 o 
  -1   0  10      321.39      289.68     22.30 o 
   0   0  10        1.34       -7.56      7.56 o 
   1   0  10       34.39       45.39     12.00 o 
   2   0  10        0.48      -10.17      7.43 o 
   3   0  10       28.44       18.39      9.78 o 
   4   0  10        0.09       -5.61      5.25 o 
   5   0  10      163.34      169.55     14.35 o 
   6   0  10       14.06       18.78     10.04 o 
   7   0  10        3.35        6.91     10.30 o 
   8   0  10       10.26        7.17     12.00 o 
   9   0  10        6.22       -0.13     13.83 o 
  10   0  10       31.35       15.78     14.74 o 
  11   0  10        0.56       10.83     14.87 o 
  12   0  10        3.72      -17.09     15.26 o 
  -6   1  10        1.53       -3.91     16.30 o 
  -5   1  10        0.00      -18.78     12.52 o 
  -4   1  10       10.37      -15.91     13.83 o 
  -3   1  10      131.97      112.69     20.87 o 
  -2   1  10       21.21       18.91     13.56 o 
  -1   1  10       23.81       32.61     13.56 o 
   0   1  10       80.08       92.99     16.83 o 
   1   1  10      293.50      295.55     21.26 o 
   2   1  10        2.51       -2.48      7.56 o 
   3   1  10        2.82        0.39      7.17 o 
   4   1  10       18.61       24.98      8.28 o 
   5   1  10      232.52      225.90     15.91 o 
   6   1  10        0.00        0.91      9.00 o 
   7   1  10       76.74      100.82     17.22 o 
   8   1  10       12.75       34.82     14.48 o 
   9   1  10       22.28       33.52     15.00 o 
  10   1  10       89.32      152.21     23.09 o 
  11   1  10        8.34        6.13     15.65 o 
  12   1  10       26.72       23.74     17.48 o 
  -5   2  10        2.08      -15.78     14.74 o 
  -4   2  10        0.26      -14.87     12.65 o 
  -3   2  10        1.36        4.17     12.26 o 
  -2   2  10        0.20      -14.87      9.91 o 
  -1   2  10       98.43      101.34     18.91 o 
   0   2  10      167.88      167.08     21.00 o 
   1   2  10      522.65      514.66     27.39 o 
   2   2  10      160.15      182.08     20.22 o 
   3   2  10      445.78      419.19     24.26 o 
   4   2  10       90.93      118.20     10.78 o 
   5   2  10      502.71      485.85     16.95 o 
   6   2  10       50.94       53.34     12.91 o 
   7   2  10       16.12       20.22     11.87 o 
   8   2  10      318.80      251.85     20.09 o 
   9   2  10      224.34      226.29     20.61 o 
  10   2  10       68.34       82.30     19.17 o 
  11   2  10      260.44      307.68     26.35 o 
  12   2  10       20.33       39.26     19.96 o 
  13   2  10        0.00       -4.04     15.91 o 
  -5   3  10       24.09       -8.87     15.00 o 
  -4   3  10        0.01      -20.15     13.43 o 
  -3   3  10       89.92       79.30     18.78 o 
  -2   3  10        2.62       -0.78     11.87 o 
  -1   3  10      402.63      373.93     27.00 o 
   0   3  10      254.83      253.16     21.78 o 
   1   3  10     1491.55     1582.60     49.69 o 
   2   3  10        2.32        0.13      9.00 o 
   3   3  10        6.60       15.26     10.04 o 
   4   3  10      284.54      279.75     12.78 o 
   5   3  10       22.74       25.64      7.69 o 
   6   3  10       36.66       48.39     12.39 o 
   7   3  10       60.35       72.91     14.61 o 
   8   3  10       49.88       80.73     16.96 o 
   9   3  10        3.88       -9.39     11.22 o 
  10   3  10        0.05       -5.87     11.48 o 
  11   3  10      229.41      294.63     31.43 o 
  12   3  10       28.06       30.26     16.96 o 
  13   3  10       12.28       38.35     19.04 o 
  -5   4  10        0.89      -17.35     14.09 o 
  -4   4  10        0.00      -19.04     14.09 o 
  -3   4  10      243.41      268.81     29.61 o 
  -2   4  10       50.78       67.69     17.35 o 
  -1   4  10      139.71      119.08     20.09 o 
   0   4  10      469.37      473.71     28.82 o 
   1   4  10      942.64      982.37     39.52 o 
   2   4  10      756.98      694.39     32.74 o 
   3   4  10      188.87      176.21     21.39 o 
   4   4  10       37.17       32.87      7.93 o 
   5   4  10        8.89        5.30      6.89 o 
   6   4  10        8.80        7.30      9.78 o 
   7   4  10        0.01       -9.13      9.39 o 
   8   4  10       16.06       10.56     12.65 o 
   9   4  10       33.17       29.74     14.09 o 
  10   4  10       48.05       61.69     17.87 o 
  11   4  10       29.54        2.87     15.00 o 
  12   4  10       74.27       70.30     20.87 o 
  13   4  10        0.05        4.70     16.96 o 
  -4   5  10       45.97       37.82     18.39 o 
  -3   5  10        4.25       -4.83     13.56 o 
  -2   5  10        0.07        1.96     12.91 o 
  -1   5  10      132.12      137.34     21.52 o 
   0   5  10      145.92      110.99     19.17 o 
   1   5  10      508.89      452.58     27.78 o 
   2   5  10      331.09      319.81     23.35 o 
   3   5  10       42.66       46.82     13.96 o 
   4   5  10        7.21        0.52      6.55 o 
   5   5  10       29.30       15.27      8.20 o 
   6   5  10        9.36       -0.79     14.22 o 
   7   5  10      176.88      216.12     23.22 o 
   8   5  10       29.41       36.26     13.96 o 
   9   5  10        2.62       -7.17     12.13 o 
  10   5  10       24.20       30.52     16.69 o 
  11   5  10       13.82       15.65     17.09 o 
  12   5  10       76.57       85.56     22.69 o 
  -4   6  10       85.85       82.95     22.43 o 
  -3   6  10        0.01        1.30     12.78 o 
  -2   6  10        0.63       -8.74     11.09 o 
  -1   6  10        0.57        8.61     12.78 o 
   0   6  10      729.12      758.82     36.91 o 
   1   6  10        5.64       -4.70     10.83 o 
   2   6  10        0.03       -8.35     10.30 o 
   3   6  10        1.17      -11.48      8.87 o 
   4   6  10       88.79      102.15     32.93 o 
   5   6  10        0.12       -9.69      6.46 o 
   6   6  10      389.18      359.68     24.46 o 
   7   6  10       64.33       46.01     13.24 o 
   8   6  10       65.83       40.69     15.39 o 
   9   6  10      128.60      160.69     23.74 o 
  10   6  10       37.53       45.52     16.83 o 
  11   6  10       20.57       25.56     17.74 o 
  12   6  10        0.38       14.61     17.61 o 
  -3   7  10        4.69      -16.69     15.13 o 
  -2   7  10        0.07      -16.83     11.22 o 
  -1   7  10        7.43        1.96     12.91 o 
   0   7  10        5.84      -11.09     11.09 o 
   1   7  10        6.56      -11.87     10.56 o 
   2   7  10       37.04       24.91     13.04 o 
   3   7  10       15.93       12.91     12.52 o 
   4   7  10        0.00      -10.75      7.17 o 
   5   7  10        1.84       -4.03      7.09 o 
   6   7  10      181.77      170.17     27.78 o 
   7   7  10       74.13       82.02     13.30 o 
   8   7  10       11.95        3.52     12.91 o 
   9   7  10        1.83       -7.04     11.61 o 
  10   7  10        8.16       -5.22     13.43 o 
  11   7  10        0.13        1.70     14.48 o 
  12   7  10        0.25      -19.17     12.78 o 
  -2   8  10        0.52       -8.22     14.09 o 
  -1   8  10        1.37       -8.74     13.83 o 
   0   8  10        1.27       -4.56     13.04 o 
   1   8  10        4.93       -2.74     11.48 o 
   2   8  10       16.91        8.35     13.17 o 
   3   8  10       13.45        4.04     10.96 o 
   4   8  10      220.31      213.68     13.70 o 
   5   8  10      128.34      123.84     13.83 o 
   6   8  10        6.85       11.86      9.19 o 
   7   8  10       45.68       53.71     11.87 o 
   8   8  10       24.16       30.83     10.51 o 
   9   8  10        7.05        1.83     12.78 o 
  10   8  10       14.99       -2.87     13.30 o 
  11   8  10       18.70       -7.96     14.74 o 
  -1   9  10        0.19       -2.09     13.96 o 
   0   9  10        7.10       -9.65     13.56 o 
   1   9  10        5.93        1.70     12.52 o 
   2   9  10        0.87      -15.65     10.43 o 
   3   9  10       19.83        1.17     12.26 o 
   4   9  10        1.56       -2.27      7.93 o 
   5   9  10      143.58      152.77     17.80 o 
   6   9  10        6.89       13.82      8.63 o 
   7   9  10       51.08       55.83     12.13 o 
   8   9  10        0.49       -9.88      8.17 o 
   9   9  10        2.97       -3.62      9.06 o 
  10   9  10        1.08       -9.26     14.74 o 
  11   9  10        3.23       -9.39     14.87 o 
   0  10  10        0.00       -4.17     15.13 o 
   1  10  10       10.92        3.65     15.00 o 
   2  10  10        0.09      -13.83     13.96 o 
   3  10  10       18.37       22.30     15.65 o 
   4  10  10        5.42        8.48     11.74 o 
   5  10  10       16.13        2.89      9.31 o 
   6  10  10       10.30        8.28      9.02 o 
   7  10  10       22.82       21.48     10.25 o 
   8  10  10        6.91        3.25     10.37 o 
   9  10  10        4.52       -2.98      9.91 o 
  10  10  10        1.71       -3.39     16.30 o 
   2  11  10        3.57      -19.82     14.22 o 
   5  11  10        0.47      -17.22     13.69 o 
   6  11  10        2.69       17.48     15.13 o 
   7  11  10        0.03      -13.69     13.43 o 
   8  11  10        0.51       -2.35     14.09 o 
   9  11  10        9.91       35.48     18.00 o 
  -1  -9  11        5.53       -9.00     14.74 o 
   0  -9  11        0.75       -7.43     16.56 o 
   1  -9  11        0.59      -20.74     14.35 o 
   2  -9  11       75.18       48.65     19.17 o 
   3  -9  11        1.72      -11.09     16.96 o 
   5  -9  11        0.02        5.87     14.87 o 
  -3  -8  11        1.56      -18.65     15.52 o 
  -2  -8  11       23.42        6.91     15.78 o 
  -1  -8  11       14.39       -5.35     16.17 o 
   0  -8  11        8.85       -5.09     14.35 o 
   1  -8  11        4.21       -8.35     12.91 o 
   2  -8  11        0.60      -12.13     13.30 o 
   3  -8  11        0.47       -8.09     12.65 o 
   4  -8  11       49.69       32.48     17.48 o 
   5  -8  11        0.06      -11.22     14.09 o 
   6  -8  11        0.03       10.43     15.13 o 
   7  -8  11        6.14        6.39     16.96 o 
  -3  -7  11        0.22      -12.52     14.22 o 
  -2  -7  11        0.06       -3.13     14.09 o 
  -1  -7  11        8.22       -6.91     13.43 o 
   0  -7  11        0.81       -9.65     13.17 o 
   1  -7  11        0.19      -16.69     11.48 o 
   2  -7  11       24.47       27.00     17.35 o 
   3  -7  11        2.00       -2.87     13.83 o 
   4  -7  11        0.01       -6.91     13.69 o 
   5  -7  11        9.48       16.04     13.69 o 
   6  -7  11       13.23      -15.26     13.83 o 
   7  -7  11        0.08      -20.35     13.56 o 
   8  -7  11        2.08       -0.78     16.04 o 
  -4  -6  11        0.03       -2.09     15.26 o 
  -3  -6  11        8.03        6.39     15.00 o 
  -2  -6  11       12.16        1.70     13.30 o 
  -1  -6  11        0.44      -10.96     13.17 o 
   0  -6  11        2.16       -7.83     11.35 o 
   1  -6  11        0.13      -11.87     11.87 o 
   2  -6  11       33.59       47.61     15.65 o 
   3  -6  11        1.21       -7.56     11.35 o 
   4  -6  11       23.64       26.87     13.96 o 
   5  -6  11        3.68        3.26      8.95 o 
   6  -6  11       15.57        1.96     13.43 o 
   7  -6  11        1.87       -9.00     11.87 o 
   8  -6  11        0.31       21.00     16.69 o 
   9  -6  11        0.56       19.43     15.78 o 
  -4  -5  11        0.01        1.96     14.61 o 
  -3  -5  11        0.98       -6.78     13.17 o 
  -2  -5  11       41.75       31.56     16.56 o 
  -1  -5  11       19.76       23.87     13.96 o 
   0  -5  11       53.30       42.39     15.39 o 
   1  -5  11       30.67       13.69     12.39 o 
   2  -5  11       13.11       -1.04     12.65 o 
   5  -5  11        7.09        9.65     12.13 o 
   6  -5  11       14.31        5.48     12.78 o 
   7  -5  11       28.09       18.52     14.35 o 
   8  -5  11        7.75       11.48     14.74 o 
  10  -5  11        0.00      -36.91     24.61 o 
  -5  -4  11        0.01      -15.39     13.96 o 
  -4  -4  11        0.06       -6.65     13.17 o 
  -3  -4  11        0.52       -1.04     12.52 o 
  -2  -4  11        0.68      -12.31      8.21 o 
  -1  -4  11        3.44       -2.06      8.26 o 
   0  -4  11      165.42      174.90     21.13 o 
   1  -4  11      115.30      134.21     18.39 o 
   2  -4  11        5.91       11.09      9.78 o 
   3  -4  11        7.37        2.48      7.96 o 
   4  -4  11       16.56       17.61     11.48 o 
   5  -4  11       68.18       80.34     15.13 o 
   6  -4  11       47.93       36.13     13.69 o 
   8  -4  11        0.21      -26.90     17.93 o 
   9  -4  11        9.73       -6.82     15.88 o 
  10  -4  11        0.08      -15.63     16.13 o 
  -5  -3  11        0.83        6.03     11.55 o 
  -4  -3  11      129.01      116.42     15.76 o 
  -3  -3  11       94.70       86.83     14.26 o 
  -2  -3  11       40.18       30.57      9.84 o 
  -1  -3  11        5.44        6.91     12.00 o 
   0  -3  11      105.56       89.08     17.35 o 
   1  -3  11       40.33       41.87     12.39 o 
   2  -3  11        3.09      -10.69      8.22 o 
   3  -3  11       71.65       58.69     13.17 o 
   4  -3  11       53.85       77.47     15.39 o 
   5  -3  11        3.19       -5.87      9.91 o 
   6  -3  11       16.88       -4.42     10.25 o 
   7  -3  11       78.60      114.05     16.55 o 
   8  -3  11        0.18      -11.32     12.31 o 
   9  -3  11       40.51       29.79     14.70 o 
  10  -3  11        1.56      -18.13     12.49 o 
  11  -3  11        0.17        1.15     15.88 o 
  -5  -2  11        3.48       -1.57     10.69 o 
  -4  -2  11        1.32       -5.76     10.33 o 
  -3  -2  11       34.93       12.08      9.53 o 
  -2  -2  11      483.90      484.67     29.48 o 
  -1  -2  11       56.76       56.34     15.26 o 
   0  -2  11       15.11       16.30     11.09 o 
   1  -2  11       16.73       31.82     12.26 o 
   2  -2  11        0.89        2.61      9.78 o 
   3  -2  11        2.59       -5.61      9.00 o 
   4  -2  11       14.44       13.17      9.91 o 
   5  -2  11        2.23        7.90      6.47 o 
   6  -2  11        8.17       13.79      9.77 o 
   7  -2  11       31.84       51.46     22.96 o 
   8  -2  11       27.98       37.54     12.85 o 
   9  -2  11        1.15        6.45     12.59 o 
  10  -2  11       27.10       33.05     13.50 o 
  11  -2  11        4.41       -5.09     15.78 o 
  -5  -1  11        0.11       -9.64      9.67 o 
  -4  -1  11      170.34      152.60     16.50 o 
  -3  -1  11        0.02      -20.15     13.43 o 
  -2  -1  11       13.84       10.69     13.04 o 
  -1  -1  11      217.54      219.90     20.48 o 
   0  -1  11       84.78      107.86     17.74 o 
   1  -1  11       41.24       52.69     13.69 o 
   2  -1  11        0.00       -2.87      7.96 o 
   3  -1  11        9.55        9.52     10.04 o 
   4  -1  11        2.78        5.74      9.78 o 
   5  -1  11      152.61      186.24     14.59 o 
   6  -1  11        0.05       -1.17      9.78 o 
   7  -1  11      178.45      235.16     25.82 o 
   8  -1  11      145.21      179.08     24.78 o 
   9  -1  11       45.97       82.17     20.09 o 
  10  -1  11       49.42       36.13     18.52 o 
  11  -1  11        0.98       -6.78     17.61 o 
  12  -1  11       34.78       31.30     21.13 o 
  -5   0  11       11.73       10.11     11.92 o 
  -4   0  11       11.42        0.13     14.09 o 
  -3   0  11       40.40       37.04     18.26 o 
  -2   0  11      147.20      110.86     20.22 o 
  -1   0  11       41.21       40.56     14.74 o 
   0   0  11       20.04       20.48     11.87 o 
   1   0  11       96.00      110.60     17.87 o 
   2   0  11      244.09      238.68     19.82 o 
   3   0  11       25.39       18.00     10.56 o 
   4   0  11        5.23       -5.22      9.39 o 
   5   0  11       32.93       28.25      8.52 o 
   6   0  11       14.79        4.30     10.96 o 
   7   0  11       16.55        3.13     10.30 o 
   8   0  11       16.56        8.09     13.56 o 
   9   0  11      260.23      295.55     24.65 o 
  10   0  11      297.91      251.72     23.87 o 
  11   0  11       25.85       36.91     18.52 o 
  12   0  11       18.43        4.17     17.09 o 
  -5   1  11        8.18       -9.13     17.61 o 
  -4   1  11        0.17      -13.04     13.69 o 
  -3   1  11        8.63       -8.61     12.78 o 
  -2   1  11        4.12      -14.09     11.87 o 
  -1   1  11       11.82       -4.04     11.48 o 
   0   1  11      124.61      143.60     21.91 o 
   1   1  11     1010.88      954.98     38.74 o 
   2   1  11      242.37      262.42     21.00 o 
   3   1  11       19.51       12.91     10.83 o 
   4   1  11       48.93       47.21     13.56 o 
   5   1  11       28.00       32.07     12.00 o 
   6   1  11       14.20        1.70     10.69 o 
   7   1  11        2.73       -4.83     10.04 o 
   8   1  11        5.00       -3.13     12.39 o 
   9   1  11       27.85       44.87     16.83 o 
  10   1  11        0.00      -13.83     14.22 o 
  11   1  11       63.48       82.56     21.39 o 
  12   1  11        7.93       10.56     17.74 o 
  -4   2  11        0.18      -11.61     14.09 o 
  -3   2  11        9.30        9.26     14.48 o 
  -2   2  11       17.15       13.56     13.43 o 
  -1   2  11      155.50      165.25     24.00 o 
   0   2  11       88.93       93.91     19.43 o 
   1   2  11     1324.19     1440.82     48.78 o 
   2   2  11      429.06      385.93     25.69 o 
   3   2  11      215.40      211.94     19.56 o 
   4   2  11       23.61       18.39     11.87 o 
   5   2  11      196.95      202.94     19.82 o 
   6   2  11        1.31      -13.11      8.74 o 
   7   2  11        0.02       10.83     11.48 o 
   8   2  11       34.29       28.30     13.17 o 
   9   2  11        0.87       -4.96     12.39 o 
  10   2  11        0.73      -10.56     12.26 o 
  11   2  11        1.06       -9.52     14.22 o 
  12   2  11        0.03       -0.26     17.87 o 
  -4   3  11        3.01      -20.74     13.83 o 
  -3   3  11       49.31       57.52     19.04 o 
  -2   3  11       39.96       24.39     15.39 o 
  -1   3  11      132.69      130.82     21.26 o 
   0   3  11        0.19      -10.43     10.83 o 
   1   3  11     1656.63     1702.59     54.39 o 
   2   3  11     1146.62     1223.14     45.00 o 
   3   3  11      571.95      530.58     29.74 o 
   5   3  11      434.60      455.58     28.17 o 
   6   3  11        7.41       -9.03      7.70 o 
   7   3  11       26.37       21.26     12.65 o 
   8   3  11        0.97       -5.35     11.48 o 
   9   3  11        2.32        7.04     12.13 o 
  10   3  11        5.40       -1.17     13.56 o 
  11   3  11       26.20       11.74     15.52 o 
  12   3  11       24.67       37.17     19.43 o 
  -4   4  11        4.72      -12.52     15.00 o 
  -3   4  11       34.17       42.78     18.26 o 
  -2   4  11        0.37       -6.78     13.30 o 
  -1   4  11        1.21      -12.65     10.69 o 
   0   4  11      136.57      133.69     22.30 o 
   1   4  11       96.12      128.34     20.22 o 
   2   4  11      190.44      216.51     20.74 o 
   3   4  11      200.16      226.29     25.56 o 
   4   4  11      604.75      595.66     32.22 o 
   5   4  11       14.45        2.09     10.96 o 
   6   4  11       40.80       17.48     15.52 o 
   7   4  11      199.57      211.16     18.26 o 
   8   4  11       77.80       97.95     18.65 o 
   9   4  11       76.06       92.86     18.91 o 
  10   4  11       45.10       48.00     18.78 o 
  11   4  11       19.81        5.61     17.09 o 
  12   4  11       82.65       84.13     22.56 o 
  -3   5  11       23.34       33.65     19.17 o 
  -2   5  11       28.30       23.74     15.39 o 
  -1   5  11        7.92       -2.09     11.35 o 
   0   5  11      112.19      101.86     19.82 o 
   1   5  11        3.56        8.22     11.87 o 
   2   5  11        1.38      -12.91      8.61 o 
   3   5  11       24.31        0.65     10.56 o 
   4   5  11       17.75        9.13     11.74 o 
   5   5  11       25.96        9.13     12.39 o 
   6   5  11       98.47       91.81     27.19 o 
   7   5  11        2.34       -2.20      8.67 o 
   8   5  11        0.36        8.61     12.78 o 
   9   5  11       43.63       43.43     15.78 o 
  10   5  11       78.82      130.43     23.22 o 
  11   5  11        5.47        0.65     15.78 o 
  12   5  11       18.92        9.39     17.35 o 
  -3   6  11        5.49        2.35     15.39 o 
  -2   6  11        2.71        0.78     13.43 o 
  -1   6  11        6.09        2.74     14.74 o 
   0   6  11       31.01       23.74     15.91 o 
   1   6  11        4.94       -4.43     11.22 o 
   2   6  11        1.80        4.70     12.65 o 
   3   6  11        8.72       -1.43     10.30 o 
   4   6  11      157.62      166.16     22.43 o 
   5   6  11       42.76       30.00     13.56 o 
   6   6  11      242.21      229.40     17.47 o 
   7   6  11       27.77       23.23      9.74 o 
   8   6  11       33.43       41.21     14.87 o 
   9   6  11        9.52       -5.22     11.48 o 
  10   6  11       22.80       27.13     17.61 o 
  11   6  11       22.96       25.17     16.83 o 
  12   6  11       14.30        6.52     18.26 o 
  -2   7  11        8.01       -7.83     13.56 o 
  -1   7  11        9.28      -14.48     12.91 o 
   0   7  11        4.54       -6.52     12.13 o 
   1   7  11        0.73       -5.87     12.78 o 
   2   7  11       19.47       18.39     13.30 o 
   3   7  11       47.77       44.48     15.13 o 
   4   7  11        7.87       13.43     13.04 o 
   5   7  11      226.29      217.03     26.35 o 
   6   7  11      112.18       94.99     13.56 o 
   7   7  11       11.93       16.71      9.13 o 
   8   7  11       34.42       21.84     11.80 o 
   9   7  11        5.23       -8.35     13.04 o 
  10   7  11       16.47       19.56     15.13 o 
  11   7  11        1.31      -17.09     13.30 o 
  -1   8  11        0.56       -8.22     13.69 o 
   0   8  11        0.19       -8.87     13.17 o 
   1   8  11       24.11        4.70     13.43 o 
   2   8  11        0.00       -8.22     12.26 o 
   3   8  11        0.14       -2.09     10.96 o 
   4   8  11        0.28        5.87     12.78 o 
   5   8  11       25.85       11.87     12.13 o 
   6   8  11       16.63       -4.11      8.66 o 
   7   8  11      167.82      127.89     15.36 o 
   8   8  11        3.01        2.66      9.95 o 
   9   8  11        4.30       -2.58      9.77 o 
  10   8  11        0.64      -10.69     14.22 o 
  11   8  11        3.08       -0.52     15.52 o 
   0   9  11        0.30      -11.22     14.09 o 
   1   9  11        8.36       -5.35     13.56 o 
   2   9  11        0.03       -2.22     12.65 o 
   3   9  11       11.40        1.04     12.91 o 
   4   9  11        0.41       -9.26     11.74 o 
   5   9  11      133.60      191.99     25.95 o 
   6   9  11        0.26       -3.86      8.90 o 
   7   9  11        4.65      -11.06      8.75 o 
   8   9  11        6.05       -5.91      9.82 o 
   9   9  11       14.75       37.75     16.50 o 
  10   9  11        2.21      -21.52     14.35 o 
   2  10  11        8.10       -6.26     15.52 o 
   3  10  11        2.45       -0.13     15.13 o 
   4  10  11       12.36       42.91     17.48 o 
   5  10  11        0.07      -10.69     13.43 o 
   6  10  11        0.18       -2.95     10.47 o 
   7  10  11        0.09       -6.35      9.79 o 
   8  10  11        3.96       -1.25     10.59 o 
   9  10  11        4.88       18.16     12.70 o 
   4  11  11       17.13       21.39     17.87 o 
   6  11  11        3.84        6.13     16.83 o 
   7  11  11        2.39       -4.70     16.69 o 
   0  -8  12        0.13       -6.13     16.43 o 
   1  -8  12        9.35        0.65     15.78 o 
   2  -8  12       18.81       19.30     16.83 o 
   3  -8  12        0.58       -2.74     16.69 o 
   4  -8  12        1.65       -1.17     15.13 o 
  -2  -7  12        8.22       -5.61     16.17 o 
  -1  -7  12        2.20       -5.22     13.56 o 
   0  -7  12       13.71       -0.26     15.26 o 
   1  -7  12        2.03       -3.26     13.83 o 
   2  -7  12        6.88       16.30     15.91 o 
   3  -7  12        1.66       11.74     15.52 o 
   4  -7  12        0.00       -4.56     14.61 o 
   6  -7  12        5.30      -12.78     14.22 o 
   7  -7  12       12.26        2.35     16.04 o 
  -2  -6  12        8.89        6.91     16.17 o 
  -1  -6  12        0.02        3.91     14.35 o 
   0  -6  12       49.44       55.43     19.04 o 
   1  -6  12       11.71       -3.52     13.04 o 
   2  -6  12        4.33       -3.39     12.13 o 
   3  -6  12        2.37       -0.91     12.78 o 
   4  -6  12       24.43       20.22     14.48 o 
   5  -6  12       33.04       21.91     17.61 o 
   6  -6  12       23.82       27.91     16.83 o 
   7  -6  12        6.83        1.57     14.35 o 
   8  -6  12        1.54       -8.61     13.56 o 
  -3  -5  12       12.12       11.35     15.26 o 
  -2  -5  12        3.24       -0.91     13.56 o 
  -1  -5  12        1.53       -9.39     13.04 o 
   0  -5  12       18.35       21.26     14.87 o 
   1  -5  12       11.01      -13.17     11.48 o 
   2  -5  12        9.17      -10.96     12.39 o 
   6  -5  12        2.41        0.65     12.13 o 
   7  -5  12        9.60        6.65     14.22 o 
   9  -5  12        0.00      -17.21     27.75 o 
  -3  -4  12       31.90        8.22     14.74 o 
  -2  -4  12       14.34       23.61     14.09 o 
  -1  -4  12        0.29      -12.39     12.00 o 
   0  -4  12       10.90       -3.39     12.00 o 
   1  -4  12        1.16       -8.87     10.17 o 
   2  -4  12       19.51        7.83     11.61 o 
   3  -4  12       53.67       61.30     15.65 o 
   4  -4  12        4.41        7.17     11.61 o 
   5  -4  12       11.74       14.09     13.17 o 
   7  -4  12        1.83        8.06     18.43 o 
   8  -4  12       19.36      -16.25     16.04 o 
   9  -4  12       14.31       17.95     20.81 o 
  10  -4  12        0.93        0.10     21.50 o 
  -4  -3  12        3.18      -14.92     11.00 o 
  -3  -3  12       24.81       19.16     11.69 o 
  -2  -3  12        5.59        0.80      9.90 o 
  -1  -3  12        0.82        1.96     14.09 o 
   0  -3  12       10.72       10.56     11.87 o 
   1  -3  12      137.30      164.99     20.74 o 
   2  -3  12       89.52      107.47     18.39 o 
   3  -3  12       13.92       20.35     12.26 o 
   4  -3  12       17.18       18.39     12.39 o 
   5  -3  12       16.93       26.48     13.56 o 
   7  -3  12        3.60       -7.92     12.91 o 
   8  -3  12       18.21       27.82     16.00 o 
   9  -3  12        0.39       -7.71     19.17 o 
  10  -3  12       47.76       64.34     19.43 o 
  -4  -2  12        2.10      -13.77      9.18 o 
  -3  -2  12        0.02      -10.22      9.91 o 
  -2  -2  12       65.42       66.39     19.43 o 
  -1  -2  12       37.84       37.17     16.69 o 
   0  -2  12       10.91        4.30     13.17 o 
   1  -2  12      220.86      227.73     20.35 o 
   2  -2  12       11.49       10.17     12.26 o 
   3  -2  12        0.30       -4.30     10.17 o 
   4  -2  12        3.40       -1.57      9.26 o 
   5  -2  12       19.25       24.91     12.26 o 
   7  -2  12       10.44       18.62     11.16 o 
   8  -2  12        8.93        1.02     11.02 o 
   9  -2  12        0.00        2.86     11.50 o 
  10  -2  12        0.39        0.78     19.04 o 
  11  -2  12       12.01       -9.39     19.96 o 
  -4  -1  12       12.31       10.72     12.02 o 
  -3  -1  12        0.29        3.00     16.83 o 
  -2  -1  12        0.00      -16.56     11.74 o 
  -1  -1  12       59.59       57.91     18.78 o 
   0  -1  12       90.47       69.13     18.39 o 
   1  -1  12        3.65        8.61     11.35 o 
   2  -1  12        9.14       12.13     12.78 o 
   3  -1  12       42.80       54.91     15.00 o 
   4  -1  12        1.62       -3.52      9.78 o 
   5  -1  12       55.60       72.65     16.69 o 
   7  -1  12       39.78       57.39     17.61 o 
   8  -1  12        8.10       -2.74     15.52 o 
   9  -1  12       52.85       76.43     22.82 o 
  10  -1  12        3.86        3.91     16.56 o 
  11  -1  12        6.11        2.61     19.82 o 
  -4   0  12        2.18      -16.30     15.00 o 
  -3   0  12        2.12        9.13     17.61 o 
  -2   0  12       12.34       -4.17     13.30 o 
  -1   0  12        2.41       -3.26     12.00 o 
   0   0  12      123.26      147.64     22.30 o 
   1   0  12      407.45      378.11     25.95 o 
   2   0  12      440.40      455.06     27.91 o 
   3   0  12       61.31       59.21     15.13 o 
   4   0  12       33.52       37.95     13.83 o 
   5   0  12       82.34       73.69     16.56 o 
   6   0  12        1.74       -4.96     12.52 o 
   7   0  12       57.01       92.60     19.17 o 
   8   0  12       37.16       50.74     15.91 o 
   9   0  12        5.34        6.91     16.04 o 
  10   0  12        5.23        3.00     15.52 o 
  11   0  12       39.07       31.17     20.35 o 
  -3   1  12       18.32        0.00     16.43 o 
  -2   1  12       14.90      -11.35     14.35 o 
  -1   1  12       70.09       78.13     19.04 o 
   0   1  12        1.84      -10.56     11.48 o 
   1   1  12      278.05      259.94     23.61 o 
   2   1  12      152.64      180.25     22.82 o 
   3   1  12      485.96      509.84     29.48 o 
   4   1  12       38.59       31.82     13.56 o 
   5   1  12        0.61      -10.30     11.48 o 
   6   1  12       71.35       64.82     17.74 o 
   7   1  12       18.16       16.83     14.09 o 
   8   1  12       10.95        9.52     14.35 o 
   9   1  12        0.42        0.91     14.87 o 
  10   1  12       38.03       26.35     16.96 o 
  11   1  12       15.42       22.04     18.13 o 
  12   1  12        4.66      -18.00     17.35 o 
  -3   2  12        2.91        3.26     15.91 o 
  -2   2  12       25.82       25.04     17.61 o 
  -1   2  12      167.69      192.90     25.56 o 
   0   2  12        0.14        2.74     11.87 o 
   1   2  12        6.13       -6.78      9.78 o 
   2   2  12       81.46      116.73     19.69 o 
   3   2  12      390.36      433.67     28.04 o 
   4   2  12        0.17        6.00     11.35 o 
   5   2  12      119.17       99.91     19.30 o 
   6   2  12      128.37      191.47     24.91 o 
   7   2  12        1.32       -3.39     11.35 o 
   8   2  12       30.05       20.48     14.87 o 
   9   2  12        9.31       19.96     14.48 o 
  10   2  12        3.04      -12.91     11.87 o 
  11   2  12        5.07        2.35     15.65 o 
  12   2  12        0.17       11.87     18.26 o 
  -3   3  12       17.73       15.26     18.91 o 
  -2   3  12       26.07       22.69     18.26 o 
  -1   3  12        2.83       -6.00     12.39 o 
   0   3  12       16.71       -4.17     10.69 o 
   1   3  12       10.21        9.78     12.13 o 
   2   3  12      163.89      164.34     22.56 o 
   3   3  12      191.08      240.90     27.00 o 
   4   3  12      107.36      110.86     19.69 o 
   5   3  12        9.00       18.13     12.91 o 
   6   3  12       16.57       10.04     13.30 o 
   7   3  12        1.52       -6.21      7.88 o 
   8   3  12       44.71       53.34     16.17 o 
   9   3  12       66.60       78.52     18.91 o 
  10   3  12        0.64      -17.09     13.30 o 
  11   3  12       13.89        8.74     15.52 o 
  12   3  12        0.77      -14.74     17.35 o 
  -2   4  12       76.00       88.56     22.04 o 
  -1   4  12        1.43        3.13     13.04 o 
   0   4  12        0.13      -15.65     10.43 o 
   1   4  12        0.52       -5.35     10.43 o 
   2   4  12      451.86      451.67     29.35 o 
   3   4  12       31.64       24.00     14.09 o 
   4   4  12        1.91      -13.30      8.87 o 
   5   4  12        6.45        1.83     12.26 o 
   6   4  12      142.41      143.73     22.82 o 
   7   4  12       53.56       71.68     12.92 o 
   8   4  12       78.29      108.12     20.22 o 
   9   4  12        1.39       -5.74     12.13 o 
  10   4  12        2.33        1.96     13.69 o 
  11   4  12       40.25       37.04     18.13 o 
  12   4  12        6.89       -1.04     16.43 o 
  -2   5  12       10.60       10.30     16.30 o 
  -1   5  12        0.27      -14.74     11.61 o 
   0   5  12       21.28       25.30     15.26 o 
   1   5  12        2.24        4.96     13.17 o 
   2   5  12        0.05        1.96     11.61 o 
   3   5  12       64.55       81.39     17.74 o 
   4   5  12        1.33       -6.13     10.17 o 
   5   5  12        8.29       -2.09     11.35 o 
   6   5  12       26.85       28.04     15.13 o 
   7   5  12       20.66       19.41      9.96 o 
   8   5  12       20.36       20.31     11.13 o 
   9   5  12       50.91       79.95     20.22 o 
  10   5  12        9.48        5.09     16.30 o 
  11   5  12        0.45       -2.74     14.22 o 
  -1   6  12        1.08       -5.74     14.61 o 
   0   6  12        1.30      -12.26     11.35 o 
   1   6  12        0.21       -5.22     12.13 o 
   2   6  12        2.41       -2.87     12.00 o 
   3   6  12       35.23       18.52     14.09 o 
   4   6  12       43.15       50.21     17.09 o 
   5   6  12       12.14       -2.74     10.83 o 
   6   6  12      161.17      199.81     26.35 o 
   7   6  12       60.09       74.03     20.80 o 
   8   6  12        2.16        3.87      9.37 o 
   9   6  12       51.17       41.74     17.22 o 
  10   6  12       25.46       15.91     15.91 o 
  11   6  12        2.67        4.04     15.78 o 
   0   7  12        2.97        8.35     15.26 o 
   1   7  12        1.84       -8.09     13.30 o 
   2   7  12        0.16        1.96     13.17 o 
   3   7  12        5.95       -4.70     12.39 o 
   4   7  12        0.93       -8.09     11.22 o 
   5   7  12        4.22        9.52     14.09 o 
   6   7  12        3.44       -2.48     11.61 o 
   7   7  12       20.99       26.23     10.84 o 
   8   7  12        0.39       -3.19      9.62 o 
   9   7  12        9.75       10.87     10.42 o 
  10   7  12        5.85       13.04     15.91 o 
  11   7  12        0.06      -22.11     14.74 o 
   1   8  12       13.41       41.48     19.04 o 
   2   8  12        0.53      -13.56     13.56 o 
   3   8  12        1.12       -3.91     13.30 o 
   4   8  12        0.30       -4.04     12.52 o 
   5   8  12       21.62       21.78     14.61 o 
   6   8  12        6.08        3.00     13.56 o 
   7   8  12       32.17       22.61     13.63 o 
   8   8  12        3.89       -2.43     11.02 o 
   9   8  12       29.02       36.22     13.27 o 
  10   8  12        0.29       -6.43     11.66 o 
   2   9  12        1.88      -13.96     15.39 o 
   3   9  12       53.46       56.34     19.43 o 
   4   9  12        0.12      -13.30     12.26 o 
   5   9  12       33.23       18.00     15.52 o 
   6   9  12        6.08       -0.65     14.74 o 
   7   9  12       11.44        5.09     14.48 o 
   8   9  12        0.03       -3.67     11.06 o 
   9   9  12        8.47       10.14     11.24 o 
   4  10  12        8.52        4.17     15.13 o 
   5  10  12        0.12      -10.56     14.87 o 
   6  10  12       17.68       32.87     17.87 o 
   7  10  12        1.33       -4.17     15.52 o 
   1  -7  13        4.04       -0.39     17.22 o 
   2  -7  13        8.99       13.04     18.78 o 
   3  -7  13       20.89       21.78     18.39 o 
   4  -7  13        2.00       12.39     19.43 o 
  -1  -6  13        0.64       -1.96     17.35 o 
   0  -6  13        3.79        9.26     15.13 o 
   1  -6  13        2.05        7.43     14.87 o 
   2  -6  13       30.34       54.91     18.00 o 
   3  -6  13       58.02       47.21     17.48 o 
   4  -6  13        4.08       -4.43     15.13 o 
   5  -6  13        3.25      -14.48     15.78 o 
  -1  -5  13       90.64       69.26     20.35 o 
   0  -5  13       29.43       19.56     15.52 o 
   1  -5  13       28.37       28.95     16.83 o 
   2  -5  13        9.15       14.61     14.48 o 
   8  -5  13        1.48       -2.10     32.76 o 
  -2  -4  13        2.50       30.26     16.17 o 
  -1  -4  13       61.05       54.13     18.78 o 
   0  -4  13       21.46       22.04     15.00 o 
   3  -4  13       24.17       17.61     12.91 o 
   4  -4  13        0.41        7.30     12.91 o 
   5  -4  13        0.34        1.96     13.69 o 
   6  -4  13        0.30       -4.30     14.35 o 
   8  -4  13       10.27       -9.76     19.37 o 
   9  -4  13        2.41       -4.97     21.77 o 
  -2  -3  13       47.43       44.81     14.35 o 
  -1  -3  13       15.36        6.91     14.09 o 
   0  -3  13       20.47       14.22     14.61 o 
   1  -3  13       73.01       89.08     18.13 o 
   2  -3  13       24.13       36.65     15.13 o 
   3  -3  13        0.01        8.87     12.52 o 
   4  -3  13       19.60       18.39     13.96 o 
   5  -3  13        3.14       -6.39     13.04 o 
   6  -3  13        0.44      -13.83     12.65 o 
   8  -3  13       23.25       10.33     30.78 o 
   9  -3  13       41.79       71.68     20.19 o 
  -2  -2  13        0.38      -17.74     15.26 o 
  -1  -2  13        7.02      -13.43     14.22 o 
   0  -2  13       62.07       77.86     19.82 o 
   1  -2  13        1.32       -4.43     12.00 o 
   2  -2  13       89.37      114.65     21.00 o 
   3  -2  13        7.67        7.04     13.43 o 
   4  -2  13       16.82       15.91     13.96 o 
   5  -2  13        0.00       -5.61     11.87 o 
   6  -2  13        5.61        3.26     14.09 o 
   8  -2  13        3.20       -4.30     17.74 o 
   9  -2  13        9.50       -6.39     19.96 o 
  10  -2  13        9.46        2.35     20.22 o 
  -2  -1  13        3.46      -21.26     16.17 o 
  -1  -1  13        8.50        3.78     14.22 o 
   0  -1  13      105.86       94.69     21.52 o 
   1  -1  13       48.82       57.13     17.22 o 
   2  -1  13      212.61      250.68     26.61 o 
   3  -1  13      377.52      377.06     26.87 o 
   4  -1  13      167.89      162.77     22.30 o 
   5  -1  13        3.60        0.13     12.91 o 
   6  -1  13        7.03       -2.35     14.09 o 
   8  -1  13        2.74       -7.04     15.91 o 
   9  -1  13        3.59      -20.74     15.91 o 
  10  -1  13       12.22        4.04     19.96 o 
  -2   0  13        0.21       -9.13     16.69 o 
  -1   0  13       38.49       47.21     18.13 o 
   0   0  13       90.57       97.69     20.22 o 
   1   0  13      123.16      113.47     20.87 o 
   2   0  13      190.28      258.64     28.95 o 
   3   0  13       49.73       64.56     17.74 o 
   4   0  13      681.78      713.30     36.13 o 
   5   0  13       39.22       38.74     16.69 o 
   6   0  13       47.98       64.43     19.56 o 
   7   0  13       58.44       99.65     22.17 o 
   8   0  13       15.36       -2.74     15.00 o 
   9   0  13       13.52       14.61     18.52 o 
  10   0  13        9.86       14.61     17.35 o 
  11   0  13        6.30       27.78     22.69 o 
  -2   1  13        1.15       -8.35     15.78 o 
  -1   1  13       57.25      103.82     21.91 o 
   0   1  13       24.09        2.74     13.96 o 
   1   1  13       35.86       39.00     16.04 o 
   2   1  13       66.93       82.04     18.65 o 
   3   1  13      547.91      597.62     33.78 o 
   4   1  13      316.48      347.33     26.74 o 
   5   1  13        0.23       -3.00     11.74 o 
   6   1  13      101.07      113.86     21.52 o 
   7   1  13       75.78       83.21     20.61 o 
   8   1  13       26.15       21.91     16.30 o 
   9   1  13       37.96       35.22     17.22 o 
  10   1  13        1.91       -9.52     14.48 o 
  11   1  13        0.00       -2.61     17.87 o 
  -2   2  13        8.25        9.13     17.74 o 
  -1   2  13       29.39       34.43     17.35 o 
   0   2  13       48.55       52.95     17.61 o 
   1   2  13        0.06        2.87     11.87 o 
   2   2  13        4.62      -12.39     11.35 o 
   3   2  13       37.38       46.82     16.30 o 
   4   2  13        3.25       10.56     13.04 o 
   5   2  13      118.98      139.82     22.04 o 
   6   2  13      168.29      161.34     24.39 o 
   7   2  13       26.05       39.91     17.48 o 
   9   2  13       18.86       31.30     16.69 o 
  10   2  13        0.00       -6.26     15.13 o 
  11   2  13        1.87      -20.74     15.91 o 
  -1   3  13       24.39       33.13     17.48 o 
   0   3  13       28.38       28.56     16.17 o 
   1   3  13        5.48       10.96     13.43 o 
   2   3  13      101.64      126.12     21.52 o 
   3   3  13       11.52       10.43     14.22 o 
   4   3  13       21.94       28.69     13.69 o 
   5   3  13      206.40      177.25     24.39 o 
   6   3  13       45.98       52.43     17.35 o 
   7   3  13       63.84       70.95     20.22 o 
   9   3  13        5.11       16.69     15.91 o 
  10   3  13       11.05       23.22     18.13 o 
  11   3  13        5.19       -4.70     18.00 o 
  -1   4  13       15.95       37.43     19.17 o 
   0   4  13        4.30        9.91     14.22 o 
   1   4  13        0.07       -2.09     12.00 o 
   2   4  13       69.59       94.82     21.13 o 
   3   4  13       10.97        6.26     12.13 o 
   4   4  13        5.31      -10.69     11.22 o 
   5   4  13        0.03        5.48     12.78 o 
   6   4  13       79.69       54.39     17.87 o 
   7   4  13       21.83       21.26     15.52 o 
   8   4  13       59.93      129.77     25.69 o 
   9   4  13        2.98      -18.00     12.00 o 
  10   4  13        0.51       -9.91     14.35 o 
  11   4  13        6.15      -10.43     17.22 o 
   0   5  13        2.20        1.17     14.35 o 
   1   5  13        0.38      -12.78     11.74 o 
   2   5  13        1.90       -3.39     11.22 o 
   3   5  13        5.90       -5.22     10.96 o 
   4   5  13       16.62        7.30     13.17 o 
   5   5  13       24.72        8.61     13.30 o 
   6   5  13        5.01        0.26     14.35 o 
   7   5  13       38.08       30.91     17.22 o 
   8   5  13       49.12       43.04     20.09 o 
   9   5  13       83.34      136.17     24.13 o 
  10   5  13       14.58       -4.96     15.78 o 
  11   5  13        7.93        2.61     18.65 o 
   0   6  13        4.94        3.52     15.91 o 
   1   6  13        0.59       -4.17     13.69 o 
   2   6  13        0.59       -1.83     14.09 o 
   3   6  13        1.63       10.96     13.83 o 
   4   6  13        0.30        2.22     12.26 o 
   5   6  13       28.04        6.13     13.30 o 
   6   6  13       14.58       16.04     15.26 o 
   7   6  13       16.80       30.26     17.22 o 
   8   6  13       24.73       18.65     17.35 o 
   9   6  13       23.79       21.95     13.43 o 
  10   6  13        0.09       -8.87     15.52 o 
   1   7  13        2.12       -1.70     16.56 o 
   2   7  13        1.41       -2.09     13.17 o 
   3   7  13        8.52        0.65     13.30 o 
   4   7  13        0.09      -12.00     12.65 o 
   5   7  13       10.94        7.04     15.39 o 
   6   7  13        0.67      -16.17     13.17 o 
   7   7  13       39.08       35.48     18.65 o 
   8   7  13        3.34        3.65     17.48 o 
   9   7  13        1.34       -9.74     10.79 o 
  10   7  13       17.23       30.97     13.92 o 
   3   8  13        9.72       19.69     17.74 o 
   4   8  13       37.85       45.78     18.00 o 
   5   8  13       13.67       -0.52     15.52 o 
   6   8  13       26.70       30.91     16.96 o 
   7   8  13        0.88       -1.57     15.39 o 
   8   8  13        0.41        7.30     17.48 o 
   9   8  13        1.84        4.43     12.40 o 
   5   9  13        0.36       -1.43     16.04 o 
   6   9  13        3.09       -3.78     15.26 o 
   1  -5  14        1.73        9.39     16.83 o 
   2  -5  14       12.54       18.65     17.35 o 
   3  -5  14       36.29       39.39     17.61 o 
   0  -4  14       17.11       -2.74     14.61 o 
   7  -4  14        2.64      -15.00     18.00 o 
   0  -3  14       11.79        3.39     17.48 o 
   1  -3  14      110.29       89.99     20.61 o 
   2  -3  14      192.89      238.94     27.00 o 
   3  -3  14        4.97       17.87     16.04 o 
   4  -3  14        1.52       -7.30     13.30 o 
   5  -3  14        5.85       -1.70     14.61 o 
   6  -3  14        6.93       28.69     17.09 o 
   7  -3  14       17.43       24.52     19.96 o 
   0  -2  14        9.08       -8.35     14.35 o 
   1  -2  14        4.33       -0.26     15.52 o 
   2  -2  14       98.56       99.65     20.09 o 
   3  -2  14      169.11      272.33     28.82 o 
   4  -2  14      187.30      244.68     24.13 o 
   5  -2  14       28.38       28.56     17.22 o 
   6  -2  14        0.03       -0.39     15.52 o 
   7  -2  14       13.80       13.69     17.48 o 
  -1  -1  14        0.70      -19.30     13.96 o 
   0  -1  14        5.21        6.78     15.52 o 
   1  -1  14       18.13       48.52     19.56 o 
   2  -1  14        0.49       -5.48     12.13 o 
   3  -1  14       13.05       38.22     17.74 o 
   4  -1  14        0.30       -2.22     13.04 o 
   5  -1  14        8.20       14.48     14.74 o 
   6  -1  14        9.42       11.09     16.43 o 
   7  -1  14       27.43       37.69     21.00 o 
  -1   0  14        3.08      -16.17     13.83 o 
   0   0  14        8.07      -10.30     13.96 o 
   1   0  14       15.14        2.48     14.35 o 
   2   0  14        0.21       -7.30     13.17 o 
   3   0  14        2.93      -10.30     12.26 o 
   4   0  14       35.80       36.39     15.39 o 
   5   0  14      121.11      157.43     24.26 o 
   6   0  14       26.92       12.26     15.65 o 
   7   0  14       37.96       54.00     21.91 o 
  10   0  14       39.70       65.47     24.78 o 
   0   1  14       15.03       17.35     18.39 o 
   1   1  14        4.99       -3.39     14.87 o 
   2   1  14       12.96      -11.87     11.74 o 
   3   1  14       63.65       63.52     18.78 o 
   4   1  14       88.57      112.56     21.78 o 
   5   1  14       70.07       68.87     18.91 o 
   6   1  14       53.16       55.82     19.17 o 
   7   1  14       50.00       73.95     21.39 o 
   8   1  14        5.32        9.39     17.74 o 
  10   1  14        6.96       31.95     21.00 o 
   0   2  14        3.33       -4.96     13.83 o 
   1   2  14       23.30       26.87     15.78 o 
   2   2  14        0.87       11.48     14.35 o 
   3   2  14        3.80       12.26     14.09 o 
   4   2  14        0.78       -7.43     12.52 o 
   5   2  14       19.18       -2.22     13.30 o 
   6   2  14        6.65        6.39     15.26 o 
   7   2  14        4.32        6.78     16.30 o 
   8   2  14        9.51       -2.87     17.61 o 
  10   2  14        4.65        3.65     17.61 o 
   0   3  14       51.03       54.91     20.09 o 
   1   3  14        5.45       10.04     14.09 o 
   2   3  14        5.98       -0.65     14.35 o 
   3   3  14        0.08       -6.00     13.43 o 
   4   3  14        3.80       -0.65     13.43 o 
   5   3  14       30.45       25.95     15.00 o 
   6   3  14        9.57       12.39     15.13 o 
   7   3  14        3.39       12.91     16.17 o 
   8   3  14       30.98       53.08     22.43 o 
  10   3  14        5.92       -3.00     16.43 o 
   1   4  14        0.45      -11.22     12.78 o 
   2   4  14        0.06       -5.22     13.04 o 
   3   4  14        0.90       -5.61     12.39 o 
   4   4  14        0.00        5.61     13.56 o 
   5   4  14       11.92       25.04     16.30 o 
   6   4  14        3.96       15.78     15.65 o 
   7   4  14        0.09       -8.61     14.35 o 
   8   4  14       20.28       32.87     20.35 o 
   9   4  14       15.82       33.65     22.04 o 
  10   4  14        8.63        7.56     17.74 o 
   1   5  14       13.68        1.17     15.52 o 
   2   5  14        3.40      -14.74     12.65 o 
   3   5  14        2.25        2.09     14.22 o 
   4   5  14        0.97      -10.56     13.56 o 
   5   5  14        1.54       -4.30     13.96 o 
   6   5  14        2.20        1.70     14.48 o 
   7   5  14       22.28        4.96     15.91 o 
   8   5  14        6.08        8.61     17.74 o 
   9   5  14        3.78      -10.04     20.87 o 
   2   6  14        3.99       -8.87     16.04 o 
   3   6  14        7.19       -3.91     14.22 o 
   4   6  14        2.56       -9.78     13.30 o 
   5   6  14        8.86       34.69     17.87 o 
   6   6  14        5.29        4.70     16.30 o 
   7   6  14        2.74       19.69     18.00 o 
   8   6  14        1.48      -14.74     16.43 o 
   9   6  14       13.13        1.04     21.39 o 
   4   7  14        5.85       13.56     15.39 o 
   5   7  14       11.38      -10.17     13.69 o 
   6   7  14        3.67        4.30     15.65 o 
   7   7  14        4.95       14.87     16.83 o 
   3  -3  15       28.91       29.09     16.83 o 
   4  -3  15       50.66       46.82     19.56 o 
   5  -3  15       11.49        0.91     16.43 o 
   6  -3  15       50.50       77.21     22.04 o 
   2  -2  15       10.72        4.96     15.00 o 
   3  -2  15        7.68       -0.26     13.96 o 
   4  -2  15       58.85       70.17     21.39 o 
   5  -2  15       11.18       15.26     17.48 o 
   6  -2  15      149.12      188.73     28.69 o 
   7  -2  15        0.98       11.22     20.22 o 
   2  -1  15        0.36       -1.43     14.61 o 
   3  -1  15        1.52       -8.74     13.30 o 
   4  -1  15       33.78       23.87     16.43 o 
   5  -1  15       74.15      102.78     22.69 o 
   6  -1  15        3.58       18.39     18.52 o 
   7  -1  15       29.77       25.82     18.91 o 
   8  -1  15       21.02       31.82     25.69 o 
   2   0  15       57.46       36.78     19.56 o 
   3   0  15        0.20       -0.26     16.04 o 
   4   0  15        0.01       -8.35     15.00 o 
   5   0  15        1.69        5.61     14.09 o 
   6   0  15        3.42       -1.96     15.39 o 
   7   0  15       26.29       25.56     19.17 o 
   8   0  15       14.10       10.83     20.22 o 
   2   1  15        7.52        1.30     14.35 o 
   3   1  15       29.18       25.95     18.00 o 
   4   1  15       67.90       80.99     21.13 o 
   5   1  15       13.79       -1.30     15.52 o 
   6   1  15       18.71       26.09     17.87 o 
   7   1  15       81.38       94.30     25.17 o 
   8   1  15       25.22       30.00     21.52 o 
   2   2  15        0.26        4.83     14.87 o 
   3   2  15        0.00      -16.83     12.39 o 
   4   2  15        9.12       12.65     15.00 o 
   5   2  15       13.52       18.13     15.65 o 
   6   2  15        9.05        6.65     15.26 o 
   7   2  15        0.08       -8.74     15.52 o 
   8   2  15        7.72       -3.13     21.13 o 
   3   3  15        0.40        3.91     14.48 o 
   4   3  15        4.18      -19.56     13.04 o 
   5   3  15       23.33       24.65     16.43 o 
   6   3  15        0.05        0.26     14.87 o 
   7   3  15        1.98        0.00     15.52 o 
   8   3  15        7.98      -10.30     18.26 o 
   3   4  15        2.48        4.43     15.13 o 
   4   4  15        1.77       -5.74     13.69 o 
   5   4  15        3.30       -1.57     14.74 o 
   6   4  15        0.13       -4.56     14.87 o 
   7   4  15       23.69       18.00     19.04 o 
   8   4  15        5.98       -3.65     20.48 o 
   5   5  15        1.59      -10.17     13.83 o 
   6   5  15        2.53        9.39     17.09 o 
   7   5  15       13.87       35.08     21.39 o 
                                                 
